# Supplementary material for: A gene pathogenicity tool “GenePy” identifies missed biallelic diagnoses in the 100,000 Genomes Project
Source: Genet Med. Author manuscript; Available in PMC 2025 Jan 27. (PMC11771214; doi:10.1016/j.gim.2024.101073)
Supplement: Supplemental Results [file NIHMS2042813-supplement-Supplemental_Results.xlsx]

## Sheet: Top priority
fake ID	programme	participant_type	fake_fam_id	sex	GenePy_rank	comments	gene	variant1	variant2	variant3	variant4	phase	clinVar	ACMG	other_comments	Priority	Previously identified	At least one non coding?	In cis?	Does not segregate	Common in callset	no second hit
ID10	Rare Diseases	Relative	Fam27	Female	1.5	?missed diagnosis	CLDN16	HGNC:2037|NC00003.11:g.190402363G>A|NM_001378492.1:c.141G>A|NP_001365421.1:p.(Trp47Ter)	NA	NA	NA	hom and het in unaffected mother. No Dad available. Also Hom in affected sib	VUS	Pathogenic		top	N	N	N	N	N	N
ID115	Rare Diseases	Proband	Fam65	Male	4	?missed diagnosis	TG	HGNC:11764|NC00008.11:g.132892829-132893078del|NM_003235.5:c.2762-844_2762-595del	HGNC:11764|NC00008.11:g.132893930G>A|NM_003235.5:c.3001+1G>A	HGNC:11764|NC00008.11:g.132967802C>T|NM_003235.5:c.5695C>T|NP_003226.4:p.(Gln1899Ter)	NA	first variant het in proband and absent from unaffected undefined relative and affected undefined relative. Second variant het in proband and het in unaffected undefined relative. Third variant het in proband, absent in unaffected relative and present in affected rel	NA,NA,NA	VUS,Pathogenic,Pathogenic		top	N	N	N	NA	N	N
ID127	Rare Diseases	Relative	Fam82	Male	4	?missed diagnosis	NIN	HGNC:14906|NC000014.11:g.50754742C>T|NM_016350.5:c.2525G>A|NP_057434.4:p.(Trp842Ter)	HGNC:14906|NC000014.11:g.50757096C>T|NM_016350.5:c.2400-2229G>A	NA	NA	both het and both in affected son and affected father. Absent in Mum.	NA	P, VUS	NA	top	N	N	NA	N	N	N
ID128	Rare Diseases	Proband	Fam82	Male	3	?missed diagnosis	NIN	HGNC:14906|NC000014.11:g.50754742C>T|NM_016350.5:c.2525G>A|NP_057434.4:p.(Trp842Ter)	HGNC:14906|NC000014.11:g.50757096C>T|NM_016350.5:c.2400-2229G>A	NA	NA	both het and both from affected dad	NA	P, VUS	NA	top	N	N	NA	N	N	N
ID129	Rare Diseases	Relative	Fam83	Female	2.5	?missed diagnosis	SPAG1	HGNC:11212|NC00008.11:g.100240661-100240661del|NM_001374321.1:c.2542del|NP_001361250.1:p.(Asp848IlefsTer10)	NA	NA	NA	hom and in affected sib	P	Pathogenic		top	N	N	N	N	N	N
ID13	Rare Diseases	Relative	Fam32	Female	2.5	?missed diagnosis	KCNV2	HGNC:19698|NC00009.11:g.2718064C>T|NM_133497.4:c.325C>T|NP_598004.1:p.(Gln109Ter)	NA	NA	NA	hom and hom in affected sib. No parents.	NA	LP		top	N	N	NA	N	N	N
ID130	Rare Diseases	Proband	Fam83	Male	2.5	?missed diagnosis	SPAG1	HGNC:11212|NC00008.11:g.100240661-100240661del|NM_001374321.1:c.2542del|NP_001361250.1:p.(Asp848IlefsTer10)	NA	NA	NA	hom and hom in affected sib	P	Pathogenic		top	N	N	N	N	N	N
ID131	Rare Diseases	Proband	Fam84	Female	2	?missed diagnosis	DRAM2	HGNC:28769|NC00001.11:g.111118255-111118261del|NM_001349881.2:c.700_706del|NP_001336810.1:p.(Ser234GlyfsTer9)	NA	NA	NA	hom and also hom in affected sister	NA	LP		top	N	N	NA	N	N	N
ID132	Rare Diseases	Relative	Fam84	Male	2	?missed diagnosis	DRAM2	HGNC:28769|NC00001.11:g.111118255-111118261del|NM_001349881.2:c.700_706del|NP_001336810.1:p.(Ser234GlyfsTer9)	NA	NA	NA	hom and also hom in affected brother	NA	LP		top	N	N	NA	N	N	N
ID145	Rare Diseases	Relative	Fam92	Male	2.5	?missed diagnosis	TNFRSF4	HGNC:11918|NC00001.11:g.1213047-1213048del|NM_003327.4:c.314_315del|NP_003318.1:p.(Thr105SerfsTer19)	NA	NA	NA	hom, and hom in one affected sib and het in the other	NA	LP	NA	top	N	N	N	NA	N	N
ID151	Rare Diseases	Proband	FAM99	Male	2	?missed diagnosis	PUS3	HGNC:25461|NC000011.11:g.125899549C>T|NM_001134793.2:c.181C>T|NP_001128265.1:p.(Arg61Ter)	NA	NA	NA	hom, het in unaffected mother, no dad available	NA	LP	no coding variants in gene but stop gain in HYLS1	top	N	N	N	NA	N	N
ID153	Rare Diseases	Proband	FAM101	Male	1	?missed diagnosis	PDE6G	HGNC:8789|NC000017.11:g.81653197G>A	NA	NA	NA	hom no parents	NA	LP	NA	top	N	N	NA	NA	N	N
ID155	Rare Diseases	Proband	FAM103	Male	4	?missed diagnosis	CACNA2D4	HGNC:20202|NC000012.11:g.1909905C>T|NM_172364.5:c.486+1G>A	NA	NA	NA	hom	NA	LP	NA	top	N	N	N	NA	N	N
ID156	Rare Diseases	Proband	FAM104	Female	1	?missed diagnosis	COQ2	HGNC:25223|NC00004.11:g.83272130G>C|NM_001358921.2:c.585C>G|NP_001345850.1:p.(Tyr195Ter)	HGNC:25223|NC00004.11:g.83273505T>C|NM_001358921.2:c.533A>G|NP_001345850.1:p.(Asn178Ser)	NA	NA	het in trans	NA	LP, Pathogenic	NA	top	N	N	N	NA	N	N
ID158	Rare Diseases	Proband	FAM106	Female	5	?missed diagnosis	ZC4H2	HGNC:24931|NC000023.11:g.64917897C>T|NM_001178032.3:c.493-1G>A	NA	NA	NA	het, de novo		Pathogenic	XLD	top	N	N	NA	NA	N	N
ID162	Rare Diseases	Proband	FAM110	Male	1	?missed diagnosis	HPS1	HGNC:5163|NC000010.11:g.98430623A>G|NM_000195.5:c.716T>C|NP_000186.2:p.(Leu239Pro)	HGNC:5163|NC000010.11:g.98443151-98443152del|NM_000195.5:c.89_90del|NP_000186.2:p.(Phe30TrpfsTer6)	HGNC:5163|NC000010.11:g.98443153A>C|NM_000195.5:c.88T>G|NP_000186.2:p.(Phe30Val)	NA	first variant mum, 2nd and third from affected dad	P, NA, NA	LP, P, VUS	NA	top	N	N	N	NA	N	N
ID166	Rare Diseases	Proband	FAM114	Female	1	?missed diagnosis	GPD1	HGNC:4455|NC000012.11:g.50107801G>A	NA	NA	NA	hom	NA	Pathogenic	NA	top	N	N	N	NA	N	N
ID179	Rare Diseases	Proband	FAM127	Male	3	?missed diagnosis	MCCC1	HGNC:6936|NC00003.11:g.183025805C>T|NM_001293273.2:c.1331-1G>A	NA	NA	NA	hom	NA	Pathogenic	NA	top	N	N	N	NA	N	N
ID18	Rare Diseases	Relative	Fam43	Female	2.5	?missed diagnosis	NARS2	HGNC:26274|NC000011.11:g.78465898T>C|NM_001243251.2:c.461A>G|NP_001230180.1:p.(Asn154Ser)	HGNC:26274|NC000011.11:g.78528861G>A|NM_001243251.2:c.-12C>T	NA	NA	both het in trans and also both present in affected sib	P,NA	Pathogenic,VUS		top	N	N	N	N	N	N
ID194	Rare Diseases	Proband	FAM142	Female	2	?missed diagnosis	MICOS13	HGNC:33702|NC000019.11:g.5680107G>A	NA	NA	NA	hom	NA	LP	NA	top	N	N	N	NA	N	N
ID199	Rare Diseases	Proband	FAM147	Male	1	?missed diagnosis	MFSD2A	HGNC:25897|NC00001.11:g.39958721-39958723del|NM_001136493.3:c.292_294del|NP_001129965.1:p.(Ile98del)	NA	NA	NA	hom, no parents	NA	Pathogenic	NA	top	N	N	NA	NA	N	N
ID202	Rare Diseases	Proband	FAM150	Male	1	?missed diagnosis	PUS3	HGNC:25461|NC000011.11:g.125895923A>G|NM_001134793.2:c.-25-3421A>G	HGNC:25461|NC000011.11:g.125896230G>A|NM_001134793.2:c.-25-3114G>A	NA	NA	het in trans	NA	VUS, LP	previously identified	top	Y	N	N	NA	N	N
ID209	Rare Diseases	Proband	FAM157	Male	1	?missed partial diagnosis	GDAP2	HGNC:18010|NC00001.11:g.117878135->A|NM_001135589.3:c.1320dup|NP_001129061.1:p.(Thr441TyrfsTer31)	NA	NA	NA	hom no parents	NA	Pathogenic	NA	top	N	N	NA	NA	N	N
ID225	Rare Diseases	Proband	FAM173	Male	5	?missed diagnosis	PCDH12	HGNC:8657|NC00005.11:g.141957572G>A|NM_016580.4:c.280C>T|NP_057664.1:p.(Arg94Ter)	NA	NA	NA	hom		LP		top	N	N	N	NA	N	N
ID229	Rare Diseases	Proband	FAM177	Male	3	?missed diagnosis	SLC17A5	HGNC:10933|NC00006.11:g.73641810T>C|NM_001382629.1:c.175A>G|NP_001369558.1:p.(Lys59Glu)	HGNC:10933|NC00006.11:g.73644588G>A|NM_001382629.1:c.61-2664C>T	NA	NA	both het and in trans	P/LP, NA	LP, VUS	previously identified	top	Y	N	N	NA	N	N
ID236	Rare Diseases	Proband	FAM184	Male	1	?missed diagnosis	TNFRSF11B	HGNC:11909|NC00008.11:g.118926720T>C|NM_002546.4:c.593-2A>G	HGNC:11909|NC00008.11:g.118951821T>C	NA	NA	both het and in trans	NA	P, VUS	NA	top	N	N	N	NA	N	N
ID237	Rare Diseases	Proband	FAM185	Male	1	?missed diagnosis	ACTN3	HGNC:165|NC000011.11:g.66565745A>G	HGNC:165|NC000011.11:g.66567259_66567260del	NA	NA	het in trans	NA,NA	VUS,Pathogenic		top	N	N	N	NA	N	N
ID24	Rare Diseases	Relative	Fam69	Female	1	?missed partial diagnosis	RAB18	HGNC:14244|NC000010.11:g.27509877T>A|NM_001256410.2:c.71T>A|NP_001243339.1:p.(Leu24Gln)	NA	NA	NA	hom (in this individual who is down as unaffected but actually is affected) and het in affected sister (but affected sib has different phenotype).	P	Pathogenic	this relative is coded as unaffected but is affected!	top	N	N	N	NA	N	N
ID245	Rare Diseases	Relative	FAM193	Female	1	?missed diagnosis	CKMT1B	HGNC:1995|NC000015.11:g.43600879C>A	NA	NA	NA	hom, and hom in affected sib. Absent in Mum. No Dad.	P	Pathogenic		top	N	N	NA	N	N	N
ID26	Rare Diseases	Proband	Fam80	Male	4	?missed diagnosis	SLC6A8	HGNC:11055|NC000023.11:g.153692108G>C|NM_001142805.2:c.777+1G>C	NA	NA	NA	hom, no parents	NA	Pathogenic	NA	top	N	N	NA	NA	N	N
ID262	Rare Diseases	Proband	FAM210	Female	1	?missed diagnosis	SLC25A4	HGNC:10990|NC00004.11:g.185144951T>G|NM_001151.4:c.299T>G|NP_001142.2:p.(Leu100Ter)	HGNC:11257|NC00002.11:g.72883542_72883543insGT	NA	NA	hom, het in mum and dad unavailable	NA	Pathogenic	NA	top	N	N	N	NA	N	N
ID263	Rare Diseases	Proband	FAM211	Female	2	?missed diagnosis	NEU1	HGNC:7758|NC00006.11:g.31860558C>T|NM_000434.4:c.679G>A|NP_000425.1:p.(Gly227Arg)	NA	NA	NA	hom	P	LP	NA	top	N	N	N	NA	N	N
ID266	Rare Diseases	Proband	FAM214	Male	1	?missed partial diagnosis	ASPH	HGNC:757|NC00008.11:g.61517547G>A|NM_001164750.2:c.2020C>T|NP_001158222.1:p.(Arg674Ter)	NA	NA	NA	hom but no parents	NA	LP	NA	top	N	N	NA	NA	N	N
ID271	Rare Diseases	Proband	FAM219	Female	5	?missed diagnosis	DNAI1	HGNC:2954|NC00009.11:g.34512199G>A|NM_001281428.2:c.1413+1G>A	NA	NA	NA	hom, no parents		Pathogenic	already reported	top	Y	N	NA	NA	N	N
ID272	Rare Diseases	Proband	FAM220	Female	2	?missed partial diagnosis	IKBKB	HGNC:5960|NC00008.11:g.42326004-42326004del|NM_001190720.3:c.1829del|NP_001177649.2:p.(Asp610ValfsTer3)	NA	NA	NA	hom no parents	NA	Pathogenic	NA	top	N	N	NA	NA	N	N
ID274	Rare Diseases	Proband	FAM222	Female	1	?missed diagnosis	BUB1B	HGNC:1149|NC000015.11:g.40220641T>C|NM_001128628.3:c.-201+2974T>C	NA	NA	NA	hom	NA	Pathogenic	NA	top	N	N	N	NA	N	N
ID277	Rare Diseases	Proband	FAM225	Male	3	?missed diagnosis	NUP107	HGNC:29914|NC000012.11:g.68689044A>G|NM_001330192.2:c.-25A>G	HGNC:29914|NC000012.11:g.68690746G>A|NM_001330192.2:c.216G>A|NP_001317121.1:p.(Met72Ile)	NA	NA	both hom	NA, P/LP	VUS, LP	NA	top	N	N	N	NA	N	N
ID280	Rare Diseases	Proband	FAM228	Male	1	?missed partial diagnosis	ACO2	HGNC:118|NC000022.11:g.41518528C>T|NM_001098.3:c.988C>T|NP_001089.1:p.(Pro330Ser)	NA	NA	NA	hom	NA	LP	NA	top	N	N	N	NA	N	N
ID289	Rare Diseases	Proband	FAM237	Female	5	?missed diagnosis	HPS3	HGNC:15597|NC00003.11:g.149167148-149167148del|NM_001308258.2:c.2211del|NP_001295187.1:p.(Glu738SerfsTer6)	NA	NA	NA	hom, het in dad, no mum		Pathogenic		top	N	N	N	NA	N	N
ID29	Rare Diseases	Proband	Fam92	Male	2.5	?missed diagnosis	TNFRSF4	HGNC:11918|NC00001.11:g.1213047-1213048del|NM_003327.4:c.314_315del|NP_003318.1:p.(Thr105SerfsTer19)	NA	NA	NA	hom, and hom in one affected sib and het in the other	NA	LP	NA	top	N	N	N	NA	N	N
ID291	Rare Diseases	Proband	FAM239	Male	3	?missed partial diagnosis	CXCL16	HGNC:16642|NC000017.11:g.4740840C>T	NA	NA	NA	hom no parents	NA	LP		top	N	N	NA	NA	N	N
ID302	Rare Diseases	Proband	FAM250	Male	1	?missed diagnosis	PIK3C2A	HGNC:8971|NC000011.11:g.17168718G>A|NM_001321378.2:c.1024C>T|NP_001308307.1:p.(Arg342Ter)	HGNC:8971|NC000011.11:g.17155627T>C|NM_001321378.2:c.1068A>G|NP_001308307.1:p.(Lys356%3D)	NA	NA	first het, absent from mum, and second variant from mum, no dad	NA	LP, VUS		top	N	N	N	NA	N	N
ID305	Rare Diseases	Proband	FAM253	Female	2	?missed diagnosis	NSUN2	HGNC:25994|NC00005.11:g.6600190->C|NM_001193455.2:c.1935dup|NP_001180384.1:p.(Arg646AlafsTer14)	NA	NA	NA	hom	NA	Pathogenic	previously reported	top	Y	N	N	NA	N	N
ID306	Rare Diseases	Proband	FAM254	Female	1	?missed diagnosis	BRF1	HGNC:11551|NC000014.11:g.105219196C>A|NM_001242786.2:c.1135G>T|NP_001229715.1:p.(Glu379Ter)	HGNC:11551|NC000014.11:g.105228832G>A|NM_001242786.2:c.431C>T|NP_001229715.1:p.(Thr144Met)	NA	NA	het in trans	NA, P	Pathogenic, Pathogenic	NA	top	N	N	N	NA	N	N
ID310	Rare Diseases	Proband	FAM258	Female	4	?missed diagnosis	WARS2	HGNC:12730|NC00001.11:g.119033056T>A|NM_001378226.1:c.869A>T|NP_001365155.1:p.(Lys290Met)	HGNC:12730|NC00001.11:g.119033279G>A|NM_001378226.1:c.646C>T|NP_001365155.1:p.(Arg216Ter)	NA	NA	both het, second variant from unaffected mother, no dad	VUS/P, LP	LP, Pathogenic	NA	top	N	N	N	NA	N	N
ID314	Rare Diseases	Proband	FAM262	Male	1	?missed diagnosis	PIGG	HGNC:25985|NC00004.11:g.539151-539152del|NM_001127178.3:c.2736-2_2736-1del	NA	NA	NA	hom	NA	Pathogenic	previously identified	top	Y	N	N	NA	N	N
ID318	Rare Diseases	Proband	FAM266	Male	1	?missed diagnosis	SEPSECS	HGNC:30605|NC00004.11:g.25125727G>A|NM_016955.4:c.1178C>T|NP_058651.3:p.(Ser393Leu)	NA	NA	NA	both het, second variant from unaffected mum. No dad.	NA	Pathogenic, LP	NA	top	N	N	N	NA	N	N
ID322	Rare Diseases	Proband	FAM270	Male	1	?missed partial diagnosis	SCNN1A	HGNC:10599|NC000012.11:g.6348981G>A|NM_001038.6:c.1522C>T|NP_001029.1:p.(Arg508Ter)	NA	NA	NA	hom	P	Pathogenic	NA	top	N	N	N	NA	N	N
ID325	Rare Diseases	Proband	FAM273	Male	1	?missed partial diagnosis	SLC26A3	HGNC:3018|NC00007.11:g.107789689C>A|NM_000111.3:c.571-1G>T	NA	NA	NA	hom	LP	Pathogenic	NA	top	N	N	N	NA	N	N
ID326	Rare Diseases	Proband	FAM274	Female	4	?missed diagnosis	LRRC56	HGNC:25430|NC000011.11:g.549999G>A	NA	NA	NA	hom no parents	P	Pathogenic	NA	top	N	N	NA	NA	N	N
ID328	Rare Diseases	Proband	FAM276	Female	5	?missed diagnosis	FLVCR2	HGNC:20105|NC000014.11:g.75641863C>T|NM_001195283.2:c.859C>T|NP_001182212.1:p.(Arg287Trp)	HGNC:20105|NC000014.11:g.75579301-75579306del|NM_017791.3:c.329_334del|NP_060261.2:p.(Asn110_Phe112delinsIle)	NA	NA	het in trans		VUS, LP		top	N	N	N	NA	N	N
ID329	Rare Diseases	Relative	FAM277	Female	3	?missed diagnosis	TCAP	HGNC:11610|NC000017.11:g.39665392_39665393insG	NA	NA	NA	hom, no parents and also hom in affected sibling	NA	P		top	N	N	NA	N	N	N
ID33	Rare Diseases	Relative	Fam11	Female	1.5	?missed partial diagnosis	SAR1B	HGNC:10535|NC00005.11:g.134612692->T|NM_001033503.3:c.243dup|NP_001028675.1:p.(Ala82SerfsTer35)	NA	NA	NA	hom and in affected sister. Het in unaffected Dad. No Mum.	NA	Pathogenic		top	N	N	N	N	N	N
ID332	Rare Diseases	Proband	FAM280	Male	5	?missed diagnosis	SURF1	HGNC:11474|NC00009.11:g.133353855G>A	NA	NA	NA	hom		LP	VUS	top	N	N	N	NA	N	N
ID34	Rare Diseases	Proband	Fam11	Female	1.5	?missed partial diagnosis	SAR1B	HGNC:10535|NC00005.11:g.134612692->T|NM_001033503.3:c.243dup|NP_001028675.1:p.(Ala82SerfsTer35)	NA	NA	NA	hom and hom in affected sister	NA	Pathogenic		top	N	N	N	N	N	N
ID354	Rare Diseases	Proband	FAM302	Female	1	?missed diagnosis	TACO1	HGNC:24316|NC000017.11:g.63607800A>G|NM_016360.4:c.694-2A>G	NA	NA	NA	hom, het in mum, no dad	NA	Pathogenic	NA	top	N	N	N	NA	N	N
ID360	Rare Diseases	Proband	FAM308	Female	2.5	?missed diagnosis	PYROXD1	HGNC:26162|NC000012.11:g.21452130A>G|NM_001350912.2:c.251A>G|NP_001337841.1:p.(Asn84Ser)	NA	NA	NA	hom no parents	P	Pathogenic		top	N	N	NA	NA	N	N
ID367	Rare Diseases	Proband	FAM315	Male	1	?missed diagnosis	CNPY3	HGNC:11968|NC00006.11:g.42934599G>A|NM_001318842.1:c.275+1G>A	NA	NA	NA	hom	NA	Pathogenic	NA	top	N	N	N	NA	N	N
ID370	Rare Diseases	Proband	FAM318	Female	4	?missed diagnosis	FTL	HGNC:3999|NC000019.11:g.48966281A>T|NM_000146.4:c.250A>T|NP_000137.2:p.(Lys84Ter)	NA	NA	NA	het no parents	NA	Pathogenic	disease can be AD	top	N	N	NA	NA	N	N
ID393	Rare Diseases	Proband	FAM341	Male	1	?missed diagnosis	C12orf4	HGNC:1184|NC000012.11:g.4490551-4490551del|NM_001304811.2:c.1537del|NP_001291740.1:p.(Ser513LeufsTer7)	HGNC:1184|NC000012.11:g.4529869-4529870del|NM_001304811.2:c.505_506del|NP_001291740.1:p.(Arg169ThrfsTer4)	NA	NA	both hom and in trans	NA	Pathogenic, LP	NA	top	N	N	N	NA	N	N
ID4	Rare Diseases	Relative	Fam13	Male	1.5	?missed partial diagnosis	HSD3B7	HGNC:18324|NC000016.11:g.30985703-30985704del|NM_001142777.2:c.45_46del|NP_001136249.1:p.(Gly17LeufsTer26)	NA	NA	NA	hom, and also hom in affected sib	P	P		top	N	N	N	N	N	N
ID40	Rare Diseases	Proband	Fam17	Male	4.5	?missed diagnosis	STRC	HGNC:16035|NC000015.11:g.43604765G>A|NM_153700.2:c.4012C>T|NP_714544.1:p.(Arg1338Ter)	NA	NA	NA	hom, het in mum and hom in affected sibling, Absent in Dad.	LP	Pathogenic	NA	top	N	N	N	N	N	N
ID400	Rare Diseases	Proband	FAM348	Male	1	?missed diagnosis	TPP1	HGNC:2073|NC000011.11:g.6617046G>A|NM_000391.4:c.616C>T|NP_000382.3:p.(Arg206Cys)	NA	NA	NA	hom	NA	Pathogenic	NA	top	N	N	N	NA	N	N
ID401	Rare Diseases	Proband	FAM349	Male	3	?missed diagnosis	TBCK	HGNC:28261|NC00004.11:g.106233022-106233023del|NM_001163435.3:c.1554_1555del|NP_001156907.2:p.(Leu519IlefsTer10)	HGNC:28261|NC00004.11:g.106242532G>A|NM_001163435.3:c.1108C>T|NP_001156907.2:p.(Arg370Ter)	NA	NA	both het, second variant from uanffected mum, but no dad	NA	Pathogenic, LP	NA	top	N	N	N	NA	N	N
ID403	Rare Diseases	Proband	FAM351	Female	1	?missed diagnosis	SLC18A2	HGNC:10935|NC000010.11:g.117244030C>T|NM_003054.6:c.181C>T|NP_003045.2:p.(Gln61Ter)	NA	NA	NA	hom	NA	Pathogenic	NA	top	N	N	N	NA	N	N
ID406	Rare Diseases	Proband	FAM354	Female	3	?missed diagnosis	TH	HGNC:11782|NC000011.11:g.2171856C>T	NA	NA	NA	hom, no parents	P	Pathogenic		top	N	N	NA	NA	N	N
ID41	Rare Diseases	Relative	Fam17	Female	4.5	?missed diagnosis	STRC	HGNC:16035|NC000015.11:g.43604765G>A|NM_153700.2:c.4012C>T|NP_714544.1:p.(Arg1338Ter)	NA	NA	NA	hom, het in mum and hom in affected sibling,	LP	Pathogenic	NA	top	N	N	N	N	N	N
ID415	Rare Diseases	Proband	FAM363	Male	1	?missed diagnosis	SLC2A2	HGNC:11006|NC00003.11:g.170998192C>T|NM_000340.2:c.1374+1G>A	NA	NA	NA	hom	NA	Pathogenic	NA	top	N	N	N	NA	N	N
ID42	Rare Diseases	Proband	Fam18	Female	2.5	?missed diagnosis	CTSD	HGNC:2529|NC000011.11:g.1757388C>T|NM_001909.5:c.640G>A|NP_001900.1:p.(Val214Ile)	HGNC:2529|NC000011.11:g.1759086C>T|NM_001909.5:c.354G>A|NP_001900.1:p.(Trp118Ter)	NA	NA	both het and first one inherited from unaffected dad. No Mum. Affected sib shares the same two variants.	NA	VUS, P	NA	top	N	N	N	N	N	N
ID423	Rare Diseases	Proband	FAM371	Male	4	?missed diagnosis	GCK	HGNC:4195|NC00007.11:g.44188908C>A|NM_000162.5:c.45+1G>T	NA	NA	NA	het but absent from affected brother. No parents.	P	Pathogenic	AD finding	top	N	N	NA	NA	N	N
ID428	Rare Diseases	Proband	FAM376	Female	2	?missed diagnosis	AIRE	HGNC:360|NC000021.11:g.44293142->C|NM_000383.4:c.1249dup|NP_000374.1:p.(Leu417ProfsTer7)	NA	NA	NA	hom, no parents	LP/P	Pathogenic	NA	top	N	N	NA	NA	N	N
ID429	Rare Diseases	Proband	FAM377	Female	1	?missed diagnosis	COA7	HGNC:25716|NC00001.11:g.52688006T>C|NM_023077.3:c.410A>G|NP_075565.2:p.(Tyr137Cys)	NA	NA	NA	hom	NA	Pathogenic	NA	top	N	N	N	NA	N	N
ID43	Rare Diseases	Relative	Fam18	Male	2.5	?missed diagnosis	CTSD	HGNC:2529|NC000011.11:g.1757388C>T|NM_001909.5:c.640G>A|NP_001900.1:p.(Val214Ile)	HGNC:2529|NC000011.11:g.1759086C>T|NM_001909.5:c.354G>A|NP_001900.1:p.(Trp118Ter)	NA	NA	both het and first one inherited from unaffected dad. Affected sib shares the same two variants.	NA	VUS, Pathogenic	NA	top	N	N	N	N	N	N
ID437	Rare Diseases	Proband	FAM385	Female	1	?missed diagnosis	SCO2	HGNC:10604|NC000022.11:g.50523933A>G	HGNC:10604|NC000022.11:g.50524084_50524085del	NA	NA	first variant het, absent in father, second variant het from father, no mother available	NA	VUS, LP	NA	top	N	N	N	NA	N	N
ID461	Rare Diseases	Proband	FAM409	Female	1	?missed diagnosis	TMX2	HGNC:30739|NC000011.11:g.57712775C>T|NM_001144012.3:c.157C>T|NP_001137484.1:p.(Arg53Cys)	HGNC:30739|NC000011.11:g.57740111C>T|NM_001144012.3:c.643C>T|NP_001137484.1:p.(Arg215Ter)	NA	NA	het in trans	NA	VUS, LP	NA	top	N	N	N	NA	N	N
ID488	Rare Diseases	Proband	FAM436	Male	2.5	?missed diagnosis	PYROXD1	HGNC:26162|NC000012.11:g.21452130A>G|NM_001350912.2:c.251A>G|NP_001337841.1:p.(Asn84Ser)	NA	NA	NA	hom no parents	P	Pathogenic	NA	top	N	N	NA	NA	N	N
ID491	Rare Diseases	Proband	FAM439	Male	1	?missed diagnosis	SLC25A22	HGNC:19954|NC000011.11:g.795170C>T|NM_001191060.2:c.-163-1G>A	NA	NA	NA	hom no parents	NA	Pathogenic	NA	top	N	N	NA	NA	N	N
ID50	Rare Diseases	Relative	Fam25	Female	2.5	?missed diagnosis	WDR73	HGNC:25928|NC000015.11:g.84653700C>G	NA	NA	NA	hom and also hom in affected sib	NA	Pathogenic	NA	top	N	N	N	N	N	N
ID502	Rare Diseases	Proband	FAM450	Female	2	?missed diagnosis	THOC6	HGNC:28369|NC000016.11:g.3026140T>A	HGNC:28369|NC000016.11:g.3027170G>C	HGNC:28369|NC000016.11:g.3027379G>A	NA	all hom and in trans	LP, LP, LP	LP,LP,LP	previously identified	top	Y	N	N	NA	N	N
ID506	Rare Diseases	Proband	FAM454	Female	3.5	?missed diagnosis	TSEN54	HGNC:27561|NC000017.11:g.75522120A>T	NA	NA	NA	hom	VUS/P	pathogenic	NA	top	N	N	N	NA	N	N
ID51	Rare Diseases	Proband	Fam25	Female	2.5	?missed diagnosis	WDR73	HGNC:25928|NC000015.11:g.84653700C>G	NA	NA	NA	hom and also hom in affected sib	NA	Pathogenic	NA	top	N	N	N	N	N	N
ID513	Rare Diseases	Proband	FAM461	Female	4	?missed diagnosis	COASY	HGNC:29932|NC000017.11:g.42565656C>G|NM_001042529.3:c.1486-3C>G	NA	NA	NA	hom	P	Pathogenic		top	N	N	N	NA	N	N
ID516	Rare Diseases	Proband	FAM464	Female	2	?missed partial diagnosis	PDE6H	HGNC:8790|NC000012.11:g.14981459C>T|NM_006205.3:c.235C>T|NP_006196.1:p.(Gln79Ter)	NA	NA	NA	het, no parents	NA	Pathogenic	Dom finding	top	N	N	NA	NA	N	N
ID525	Rare Diseases	Proband	FAM473	Female	3	?missed diagnosis	RFT1	HGNC:30220|NC00003.11:g.53103980C>T|NM_052859.4:c.1075G>A|NP_443091.1:p.(Gly359Arg)	HGNC:30220|NC00003.11:g.53122564C>G|NM_052859.4:c.267-1G>C	NA	NA	het in trans	NA	VUS, LP	previously identified	top	Y	N	N	NA	N	N
ID527	Rare Diseases	Proband	FAM475	Female	4	?missed diagnosis	VWA1	HGNC:30910|NC00001.11:g.1439539T>A|NM_022834.5:c.1090T>A|NP_073745.2:p.(Tyr364Asn)	HGNC:30910|NC00001.11:g.1435799-1435800ins|NM_022834.5:c.52_53insGCGCGGAGCG|NP_073745.2:p.(Ala18GlyfsTer81)	NA	NA	het in trans	NA	VUS, LP	NA	top	N	N	N	NA	N	N
ID530	Rare Diseases	Proband	FAM478	Male	1	?missed partial diagnosis	P3H3	HGNC:19318|NC000012.11:g.6843215G>A|NM_001297571.2:c.245G>A|NP_001284500.1:p.(Trp82Ter)	NA	NA	NA	hom, het in mum, dad unavailable	NA	Pathogenic	NA	top	N	N	N	NA	N	N
ID538	Rare Diseases	Proband	FAM486	Male	2	?missed diagnosis	STUB1	HGNC:11427|NC000016.11:g.682077G>T|NM_001005920.4:c.*717C>A	HGNC:11427|NC000016.11:g.682729T>C|NM_001005920.4:c.*65A>G	NA	NA	het from unaffected dad, no Mum	NA, LP	Pathogenic, LP	2nd hit is non-coding but predicted LP by ClinVar	top	N	N	NA	NA	N	N
ID548	Rare Diseases	Relative	FAM496	Female	1	?missed diagnosis	IQCB1	HGNC:28949|NC00003.11:g.121799217T>A|NM_001023570.4:c.745A>T|NP_001018864.2:p.(Arg249Ter)	NA	NA	NA	hom and hom in affected sib. No parents.	NA	Pathogenic	this individual is coded as unaffected but is affected!	top	N	N	NA	N	N	N
ID558	Rare Diseases	Relative	FAM506	Male	1	?missed diagnosis	HINT1	HGNC:4912|NC00005.11:g.131159545G>A|NM_005340.7:c.283C>T|NP_005331.1:p.(Arg95Ter)	HGNC:4912|NC00005.11:g.131165058A>C|NM_005340.7:c.111+37T>G	NA	NA	both hom and hom in affected sib. Het in Mum, no Dad.	NA,NA	LP,LP	second variant is common in callset	top	N	N	N	N	Y	N
ID568	Rare Diseases	Proband	FAM516	Male	2	?missed diagnosis	RS1	HGNC:10457|NC000023.11:g.18644529->G|NM_000330.4:c.423dup|NP_000321.1:p.(Cys142LeufsTer2)	NA	NA	NA	hom no parents	NA	Pathogenic	NA	top	N	N	NA	NA	N	N
ID584	Rare Diseases	Proband	FAM532	Male	5	?missed diagnosis	NCF4	HGNC:7662|NC000022.11:g.36867434G>A|NM_000631.5:c.314G>A|NP_000622.2:p.(Arg105Gln)	NA	NA	NA	hom no parents	P	Pathogenic		top	N	N	NA	NA	N	N
ID590	Rare Diseases	Proband	FAM538	Male	3	?missed diagnosis	RDH5	HGNC:9940|NC000012.11:g.55720519->T|NM_001199771.3:c.-38+2dup	NA	NA	NA	hom no parents	NA	pathogenic	previously identified	top	Y	N	NA	NA	N	N
ID599	Rare Diseases	Proband	FAM547	Male	2	?missed diagnosis	DRAM2	HGNC:28769|NC00001.11:g.111118255-111118261del|NM_001349881.2:c.700_706del|NP_001336810.1:p.(Ser234GlyfsTer9)	NA	NA	NA	hom, and het in mum. No dad.	NA	LP	NA	top	N	N	N	NA	N	N
ID603	Rare Diseases	Proband	FAM551	Male	1	?missed diagnosis	ECM1	HGNC:3153|NC00001.11:g.150510925G>A|NM_001202858.2:c.516G>A|NP_001189787.1:p.(Trp172Ter)	HGNC:3153|NC00001.11:g.150512521-150512521del|NM_001202858.2:c.1338del|NP_001189787.1:p.(Asn447ThrfsTer22)	NA	NA	het in trans	NA	P and LP	NA	top	N	N	N	NA	N	N
ID608	Rare Diseases	Proband	FAM556	Female	2	?missed diagnosis	PRAF2	HGNC:28911|NC000023.11:g.49075244G>A|NM_001029896.2:c.865C>T|NP_001025067.1:p.(Gln289Ter)	NA	NA	NA	het, de novo	NA	Pathogenic	XLD	top	N	N	NA	NA	N	N
ID611	Rare Diseases	Proband	FAM559	Female	1	?missed diagnosis	SMPD4	HGNC:32949|NC00002.11:g.130152724C>T|NM_001171083.2:c.2126G>A|NP_001164554.1:p.(Arg709His)	HGNC:32949|NC00002.11:g.130153156G>A|NM_001171083.2:c.1852C>T|NP_001164554.1:p.(Arg618Ter)	NA	NA	het in trans	NA	VUS, LP	NA	top	N	N	N	NA	N	N
ID632	Rare Diseases	Proband	FAM580	Male	1	?missed partial diagnosis of dysmorphology	CCDC8	HGNC:25367|NC000019.11:g.46412199->C|NM_032040.5:c.612dup|NP_114429.2:p.(Lys205GlufsTer59)	NA	NA	NA	hom, het in one parent, other parent missing	NA	LP	NA	top	N	N	N	NA	N	N
ID635	Rare Diseases	Proband	FAM583	Male	4	?missed diagnosis	NEK9	HGNC:18591|NC000014.11:g.75091377G>A|NM_001329237.2:c.2371C>T|NP_001316166.1:p.(Arg791Ter)	HGNC:18591|NC000014.11:g.75097231C>T|NM_001329237.2:c.2078G>A|NP_001316166.1:p.(Arg693His)	NA	NA	both het in trans	NA, P	LP, Pathogenic	previously identified	top	Y	N	N	NA	N	N
ID64	Rare Diseases	Proband	Fam35	Female	3.5	?missed diagnosis	CTSC	HGNC:2528|NC000011.11:g.88300532T>A|NM_001814.6:c.755A>T|NP_001805.4:p.(Gln252Leu)	NA	NA	NA	hom, no parents and hom in affected sib	P	LP		top	N	N	NA	N	N	N
ID641	Rare Diseases	Proband	FAM589	Female	1	?missed diagnosis	TP53RK	HGNC:16197|NC000020.11:g.46687061G>A	HGNC:16197|NC000020.11:g.46689291C>T	NA	NA	het in trans	NA	LP and VUS	NA	top	N	N	N	NA	N	N
ID643	Rare Diseases	Proband	FAM591	Male	1	?missed diagnosis	HPDL	HGNC:28242|NC00001.11:g.45327380G>A	HGNC:28242|NC00001.11:g.45327983C>T	NA	NA	het in trans	NA	VUS, LP	NA	top	N	N	N	NA	N	N
ID65	Rare Diseases	Relative	Fam35	Male	3.5	?missed diagnosis	CTSC	HGNC:2528|NC000011.11:g.88300532T>A|NM_001814.6:c.755A>T|NP_001805.4:p.(Gln252Leu)	NA	NA	NA	hom no parents	P	LP		top	N	N	NA	NA	N	N
ID652	Rare Diseases	Proband	FAM600	Female	3	?missed diagnosis	GDAP2	HGNC:18010|NC00001.11:g.117896840G>A|NM_001135589.3:c.946C>T|NP_001129061.1:p.(Gln316Ter)	NA	NA	NA	hom no parents	P	Pathogenic	NA	top	N	N	NA	NA	N	N
ID654	Rare Diseases	Proband	FAM602	Female	2	?missed diagnosis	CNGB1	HGNC:2151|NC000016.11:g.57903905A>G|NM_001286130.2:c.2693T>C|NP_001273059.1:p.(Met898Thr)	HGNC:2151|NC000016.11:g.57916161G>A|NM_001286130.2:c.2167C>T|NP_001273059.1:p.(Arg723Ter)	NA	NA	het in trans	NA, LP	VUS, P	NA	top	N	N	N	NA	N	N
ID664	Rare Diseases	Proband	FAM612	Female	1	?missed partial diagnosis	ARL6	HGNC:13210|NC00003.11:g.97768109T>C|NM_001278293.3:c.2T>C|NP_001265222.1:p.(Met1?)	HGNC:13210|NC00003.11:g.97791796-97791796del|NM_001278293.3:c.506del|NP_001265222.1:p.(Gly169AlafsTer6)	NA	NA	het in trans	NA	LP, LP	NA	top	N	N	N	NA	N	N
ID670	Rare Diseases	Proband	FAM618	Male	1	?missed partial diagnosis	GJB6	HGNC:4288|NC000013.11:g.20223418-20223418del|NM_001110219.3:c.63del|NP_001103689.1:p.(Lys22ArgfsTer13)	NA	NA	NA	hom no parents	LP	Pathogenic	NA	top	N	N	NA	NA	N	N
ID680	Rare Diseases	Proband	FAM628	Male	3	?missed diagnosis	NANS	HGNC:19237|NC00009.11:g.98078196G>A|NM_018946.4:c.452G>A|NP_061819.2:p.(Arg151His)	NA	NA	NA	hom	P	Pathogenic	NA	top	N	N	N	NA	N	N
ID681	Rare Diseases	Proband	FAM629	Female	5	?missed diagnosis	MYMK	HGNC:33778|NC00009.11:g.133519005C>T|NM_001080483.3:c.268G>A|NP_001073952.1:p.(Glu90Lys)	HGNC:33778|NC00009.11:g.133519002G>T|NM_001080483.3:c.271C>A|NP_001073952.1:p.(Pro91Thr)	NA	NA	het no parents		VUS, P	previously identified	top	Y	N	NA	NA	N	N
ID682	Rare Diseases	Proband	FAM630	Male	1	?missed diagnosis	SLC25A1	HGNC:10979|NC000022.11:g.19176222G>A|NM_001256534.2:c.865C>T|NP_001243463.1:p.(Arg289Cys)	HGNC:10979|NC000022.11:g.19176598C>T|NM_001256534.2:c.748G>A|NP_001243463.1:p.(Val250Met)	NA	NA	het in trans	P, NA	Pathogenic, VUS		top	N	N	N	NA	N	N
ID69	Rare Diseases	Relative	Fam4	Male	3	?missed diagnosis	ZC4H2	HGNC:24931|NC000023.11:g.64917886G>T|NM_001178032.3:c.503C>A|NP_001171503.1:p.(Ser168Ter)	HGNC:17407|NC000023.11:g.65032356T>G	NA	NA	both het from unaffected mother. Patient is male so variant is hemizygous. Brother also affected.	NA	Pathogenic, VUS	second variant is non-coding but pt hemizygous	top	N	N	Y	N	N	N
ID70	Rare Diseases	Proband	Fam4	Female	3	?missed diagnosis	ZC4H2	HGNC:24931|NC000023.11:g.64917886G>T|NM_001178032.3:c.503C>A|NP_001171503.1:p.(Ser168Ter)	HGNC:17407|NC000023.11:g.65032356T>G	NA	NA	both het from unaffected mother. Brother is hemizygous and also affected.	NA	Pathogenic, VUS	second variant is non-coding. Pt is female ?reduced phenotype	top	N	N	Y	N	N	N
ID71	Rare Diseases	Proband	Fam40	Female	3.5	?missed diagnosis	SCO2	HGNC:10604|NC000022.11:g.50523709C>T	HGNC:10604|NC000022.11:g.50524144G>A	NA	NA	both het and both in affected sister. No parents	NA, P	VUS, Pathogenic	NA	top	N	N	NA	N	N	N
ID72	Rare Diseases	Relative	Fam40	Female	3.5	?missed diagnosis	SCO2	HGNC:10604|NC000022.11:g.50523709C>T	HGNC:10604|NC000022.11:g.50524144G>A	NA	NA	both het and both in affected sister. No parents	NA, P	VUS, Pathogenic	NA	top	N	N	NA	N	N	N
ID8	Rare Diseases	Proband	Fam23	Male	1.5	?missed diagnosis	PROM1	HGNC:9454|NC00004.11:g.15991259G>A|NM_001145847.2:c.1919C>T|NP_001139319.1:p.(Ser640Leu)	NA	NA	NA	hom no parents	VUS	VUS		top	N	N	NA	NA	N	N
ID81	Rare Diseases	Proband	Fam49	Female	1.5	?missed diagnosis	HPDL	HGNC:28242|NC00001.11:g.45331462C>T|NM_001048171.2:c.1197G>A|NP_001041636.2:p.(Trp399Ter)	HGNC:28242|NC00001.11:g.45331476C>A|NM_001048171.2:c.1183G>T|NP_001041636.2:p.(Glu395Ter)	NA	NA	both in affected child and mother. No other family members.	P	Pathogenic		top	N	N	NA	N	N	N
ID82	Rare Diseases	Relative	Fam49	Female	1.5	?missed diagnosis	HPDL	HGNC:28242|NC00001.11:g.45331462C>T|NM_001048171.2:c.1197G>A|NP_001041636.2:p.(Trp399Ter)	HGNC:28242|NC00001.11:g.45331476C>A|NM_001048171.2:c.1183G>T|NP_001041636.2:p.(Glu395Ter)	NA	NA	both in affected child and mother	P	Pathogenic		top	N	N	NA	N	N	N
ID89	Rare Diseases	Proband	Fam52	Female	1.5	?missed diagnosis	BBS5	HGNC:970|NC00002.11:g.169492900G>A|NM_152384.3:c.413G>A|NP_689597.1:p.(Arg138His)	HGNC:970|NC00002.11:g.169482301T>C|NM_152384.3:c.110T>C|NP_689597.1:p.(Ile37Thr)	NA	NA	both het, first variant absent from mum, and second variant in mum. Both variants in affected sibling.	P, NA	pathogenic, VUS	previously identified	top	Y	N	N	N	N	N
ID90	Rare Diseases	Relative	Fam52	Male	1.5	?missed diagnosis	BBS5	HGNC:970|NC00002.11:g.169492900G>A|NM_152384.3:c.413G>A|NP_689597.1:p.(Arg138His)	HGNC:970|NC00002.11:g.169482301T>C|NM_152384.3:c.110T>C|NP_689597.1:p.(Ile37Thr)	NA	NA	both het, first variant absent from mum, and second variant in mum. Both variants in affected sibling.	P, NA	pathogenic, VUS	previously identified	top	Y	N	N	N	N	N
ID91	Rare Diseases	Proband	Fam53	Male	1.5	?missed diagnosis	RFT1	HGNC:30220|NC00003.11:g.53103980C>T|NM_052859.4:c.1075G>A|NP_443091.1:p.(Gly359Arg)	HGNC:30220|NC00003.11:g.53123761G>A|NM_052859.4:c.229C>T|NP_443091.1:p.(Arg77Ter)	NA	NA	in trans and in both in affected sib	NA	VUS, LP	previously reported	top	Y	N	N	N	N	N
ID92	Rare Diseases	Relative	Fam53	Male	1.5	?missed diagnosis	RFT1	HGNC:30220|NC00003.11:g.53103980C>T|NM_052859.4:c.1075G>A|NP_443091.1:p.(Gly359Arg)	HGNC:30220|NC00003.11:g.53123761G>A|NM_052859.4:c.229C>T|NP_443091.1:p.(Arg77Ter)	NA	NA	het in trans and both in affected sib	NA	VUS, LP	previously reported	top	Y	N	N	N	N	N
ID97	Rare Diseases	Relative	Fam56	Male	4.5	?missed diagnosis	ALKBH6	HGNC:28243|NC000019.11:g.36006591C>T|NM_001039876.3:c.699G>A|NP_001034965.1:p.(Trp233Ter)	NA	NA	NA	hom, but also hom in affected brother	LP	Pathogenic		top	Y	N	N	N	N	N
ID98	Rare Diseases	Proband	Fam56	Male	4.5	?missed diagnosis	ALKBH6	HGNC:28243|NC000019.11:g.36006591C>T|NM_001039876.3:c.699G>A|NP_001034965.1:p.(Trp233Ter)	NA	NA	NA	hom, but also hom in affected brother	LP	Pathogenic		top	Y	N	N	N	N	N

## Sheet: Middle priority
fake ID	programme	participant_type	fake_fam_id	sex	GenePy_rank	comments	gene	variant1	variant2	variant3	variant4	phase	clinVar	ACMG	other_comments	Priority	Previously identified	At least one non coding?	In cis?	Does not segregate	Common in callset	no second hit
ID100	Rare Diseases	Relative	Fam57	Male	4.5	?missed diagnosis	SDR9C7	HGNC:29958|NC000012.11:g.56930295C>T|NM_148897.3:c.491G>A|NP_683695.1:p.(Arg164His)	NA	NA	NA	hom in trans and affected sib also hom	NA	VUS	NA	middle	N	N	N	N	N	N
ID103	Rare Diseases	Relative	Fam59	Female	2.5	?missed diagnosis	FGF23	HGNC:3680|NC000012.11:g.4379436G>C|NM_020638.3:c.147C>G|NP_065689.1:p.(Asn49Lys)	NA	NA	NA	hom, het in mum, and hom in affected sib, no Dad	NA	VUS	NA	middle	N	N	N	N	N	N
ID104	Rare Diseases	Relative	Fam6	Female	4.5	?missed diagnosis	CTSD	HGNC:2529|NC000011.11:g.1757454C>A|NM_001909.5:c.574G>T|NP_001900.1:p.(Ala192Ser)	HGNC:2529|NC000011.11:g.1757492A>G|NM_001909.5:c.536T>C|NP_001900.1:p.(Phe179Ser)	NA	NA	both het and both in affected brother	NA	VUS, VUS	NA	middle	N	N	NA	N	N	N
ID105	Rare Diseases	Proband	Fam6	Male	4.5	?missed diagnosis	CTSD	HGNC:2529|NC000011.11:g.1757454C>A|NM_001909.5:c.574G>T|NP_001900.1:p.(Ala192Ser)	HGNC:2529|NC000011.11:g.1757492A>G|NM_001909.5:c.536T>C|NP_001900.1:p.(Phe179Ser)	NA	NA	both het and both in affected sister, but no parents	NA	VUS, VUS	NA	middle	N	N	NA	N	N	N
ID106	Rare Diseases	Proband	Fam60	Male	2.5	?missed diagnosis	SLC12A2	HGNC:10911|NC00005.11:g.128171690G>T|NM_001046.3:c.2747G>T|NP_001037.1:p.(Gly916Val)	NA	NA	NA	hom and also hom in affected sib	NA	VUS	NA	middle	N	N	N	N	N	N
ID107	Rare Diseases	Relative	Fam60	Male	2.5	?missed diagnosis	SLC12A2	HGNC:10911|NC00005.11:g.128171690G>T|NM_001046.3:c.2747G>T|NP_001037.1:p.(Gly916Val)	NA	NA	NA	hom and also hom in affected sib	NA	VUS	NA	middle	N	N	N	N	N	N
ID11	Rare Diseases	Proband	Fam30	Female	1	?missed diagnosis	KCNV2	HGNC:19698|NC00009.11:g.2718064C>T|NM_133497.4:c.325C>T|NP_598004.1:p.(Gln109Ter)	NA	NA	NA	hom no parents	NA	VUS	NA	middle	N	N	NA	NA	N	N
ID110	Rare Diseases	Proband	Fam62	Female	1.5	?missed diagnosis	TAF2	HGNC:11536|NC00008.11:g.119797074A>G|NM_003184.4:c.1007T>C|NP_003175.2:p.(Ile336Thr)	NA	NA	NA	hom and hom in affected sib				middle	N	N	N	N	N	N
ID111	Rare Diseases	Relative	Fam62	Female	1.5	?missed diagnosis	TAF2	HGNC:11536|NC00008.11:g.119797074A>G|NM_003184.4:c.1007T>C|NP_003175.2:p.(Ile336Thr)	NA	NA	NA	hom and in affected sib				middle	N	N	N	N	N	N
ID114	Rare Diseases	Relative	Fam65	Male	4	?missed diagnosis	TG	HGNC:11764|NC00008.11:g.132967802C>T|NM_003235.5:c.5695C>T|NP_003226.4:p.(Gln1899Ter)	NA	NA	NA	het and het in affected undefined relative and absent in unaffected undefined relative	NA	P		middle	N	N	NA	Y	N	N
ID115	Rare Diseases	Proband	Fam65	Male	5	?missed diagnosis	TATDN2	HGNC:28988|NC00003.11:g.10285895C>G|NM_001134941.3:c.332-1G>C	NA	NA	NA	het in proband and het in unaffected undefined relative but absent from affected undefined relative	NA	P		middle	N	N	NA	Y	N	N
ID117	Rare Diseases	Proband	Fam66	Male	1.5	?missed diagnosis	RNASET2	HGNC:21686|NC00006.11:g.166952538C>A|NM_003730.6:c.97G>T|NP_003721.2:p.(Glu33Ter)	HGNC:21686|NC00006.11:g.166952538C>A|NM_003730.6:c.97G>T|NP_003721.2:p.(Glu33Ter)	NA	NA	first variant het and de novo and absent in parents and affected sib. Second variant het and in both affected sibs and unaffected dad. Absent in Mum.	NA,NA	VUS,P		middle	N	N	N	Y	N	N
ID12	Rare Diseases	Proband	Fam31	Female	1	?missed diagnosis	GLUL	HGNC:4341|NC00001.11:g.182384574T>C|NM_001033044.4:c.953A>G|NP_001028216.1:p.(Asn318Ser)	NA	NA	NA	hom	NA	VUS	NA	middle	N	N	N	NA	N	N
ID122	Rare Diseases	Proband	Fam8	Male	3.5	?missed diagnosis	PNPLA6	HGNC:16268|NC000019.11:g.7557180G>A|NM_001166111.2:c.3323G>A|NP_001159583.1:p.(Arg1108Gln)	NA	NA	NA	Hom and affected sib also is hom	NA	VUS	NA	middle	N	N	N	N	N	N
ID123	Rare Diseases	Relative	Fam8	Female	3.5	?missed diagnosis	PNPLA6	HGNC:16268|NC000019.11:g.7557180G>A|NM_001166111.2:c.3323G>A|NP_001159583.1:p.(Arg1108Gln)	NA	NA	NA	Hom and affected sib also is hom	NA	VUS	NA	middle	N	N	N	N	N	N
ID124	Rare Diseases	Relative	Fam81	Female	5	?missed diagnosis	SDHA	HGNC:10680|NC00005.11:g.235214C>T|NM_001294332.2:c.991C>T|NP_001281261.1:p.(Arg331Cys)	HGNC:10680|NC00005.11:g.236494T>C|NM_001294332.2:c.1183T>C|NP_001281261.1:p.(Cys395Arg)	NA	NA	both het and in all affecteds		VUS		middle	N	N	NA	N	N	N
ID125	Rare Diseases	Relative	Fam81	Male	5	?missed diagnosis	SDHA	HGNC:10680|NC00005.11:g.235214C>T|NM_001294332.2:c.991C>T|NP_001281261.1:p.(Arg331Cys)	HGNC:10680|NC00005.11:g.236494T>C|NM_001294332.2:c.1183T>C|NP_001281261.1:p.(Cys395Arg)	NA	NA	both het and in all affecteds		VUS		middle	N	N	NA	N	N	N
ID126	Rare Diseases	Proband	Fam81	Male	5	?missed diagnosis	SDHA	HGNC:10680|NC00005.11:g.235214C>T|NM_001294332.2:c.991C>T|NP_001281261.1:p.(Arg331Cys)	HGNC:10680|NC00005.11:g.236494T>C|NM_001294332.2:c.1183T>C|NP_001281261.1:p.(Cys395Arg)	NA	NA	both het and in all affecteds		VUS		middle	N	N	NA	N	N	N
ID127	Rare Diseases	Proband	Fam81	Male	5	?missed diagnosis	SDHA	HGNC:10680|NC00005.11:g.235214C>T|NM_001294332.2:c.991C>T|NP_001281261.1:p.(Arg331Cys)	HGNC:10680|NC00005.11:g.236494T>C|NM_001294332.2:c.1183T>C|NP_001281261.1:p.(Cys395Arg)	NA	NA	both het and in all affecteds		VUS		middle	N	N	NA	N	N	N
ID133	Rare Diseases	Relative	Fam85	Male	2.5	?missed diagnosis	HPDL	HGNC:28242|NC00001.11:g.45327675T>C	NA	NA	NA	hom and also hom in affected sib	NA	VUS	NA	middle	N	N	N	N	N	N
ID134	Rare Diseases	Proband	Fam85	Female	2.5	?missed diagnosis	HPDL	HGNC:28242|NC00001.11:g.45327675T>C	NA	NA	NA	hom and also hom in affected sib	NA	VUS	NA	middle	N	N	N	N	N	N
ID137	Rare Diseases	Relative	Fam88	Male	1.5	?missed diagnosis	OGDH	HGNC:8124|NC00007.11:g.44707979G>A|NM_001165036.2:c.3040G>A|NP_001158508.1:p.(Val1014Ile)	NA	NA	NA	hom and also hom in affected sib	NA	VUS	NA	middle	N	N	N	N	N	N
ID138	Rare Diseases	Proband	Fam88	Male	1.5	?missed diagnosis	HTT	HGNC:4851|NC00004.11:g.3142806G>A|NM_001388492.1:c.2986G>A|NP_001375421.1:p.(Val996Ile)	NA	NA	NA	hom and also hom in affected sib	NA	VUS	NA	middle	N	N	N	N	N	N
ID139	Rare Diseases	Relative	Fam9	Female	3.5	?missed diagnosis	SEPSECS	HGNC:30605|NC00004.11:g.25125727G>A|NM_016955.4:c.1178C>T|NP_058651.3:p.(Ser393Leu)	NA	NA	NA	hom, and hom in 2 other affected sibs	NA	VUS		middle	N	N	N	N	N	N
ID14	Rare Diseases	Proband	Fam36	Male	1	?missed diagnosis	GCH1	HGNC:4193|NC000014.11:g.54902403C>A|NM_000161.3:c.261G>T|NP_000152.1:p.(Gln87His)	NA	NA	NA	hom no parents	NA	VUS	NA	middle	N	N	NA	NA	N	N
ID14	Rare Diseases	Proband	Fam36	Male	3	?missed diagnosis	SLC30A10	HGNC:25355|NC00001.11:g.219918423C>T|NM_001376929.1:c.601G>A|NP_001363858.1:p.(Val201Met)	NA	NA	NA	hom no parents	NA	VUS, VUS	NA	middle	N	N	NA	NA	N	N
ID140	Rare Diseases	Relative	Fam9	Female	3.5	?missed diagnosis	SEPSECS	HGNC:30605|NC00004.11:g.25125727G>A|NM_016955.4:c.1178C>T|NP_058651.3:p.(Ser393Leu)	NA	NA	NA	hom and hom in all affects	NA	VUS		middle	N	N	N	N	N	N
ID15	Rare Diseases	Relative	Fam38	Female	5	?missed diagnosis	LRPPRC	HGNC:15714|NC00002.11:g.43995874C>T|NM_133259.4:c.74G>A|NP_573566.2:p.(Arg25His)	NA	NA	NA	hom and hom in all affecteds	VUS	VUS		middle	N	N	N	N	N	N
ID150	Rare Diseases	Proband	FAM98	Female	2	?missed diagnosis	BBS12	HGNC:26648|NC00004.11:g.122743289G>A|NM_001178007.2:c.1397G>A|NP_001171478.1:p.(Gly466Asp)	NA	NA	NA	hom, het in mum but no dad	NA	VUS	NA	middle	N	N	N	NA	N	N
ID152	Rare Diseases	Proband	FAM100	Female	1	?missed diagnosis	POMT1	HGNC:9202|NC00009.11:g.131518864G>A|NM_001077365.2:c.1393G>A|NP_001070833.1:p.(Gly465Arg)	NA	NA	NA	hom	NA	VUS	NA	middle	N	N	N	NA	N	N
ID157	Rare Diseases	Proband	FAM105	Female	3	?missed diagnosis	CHKB	HGNC:1938|NC000022.11:g.50580569G>A	NA	NA	NA	hom	NA	VUS	NA	middle	N	N	N	NA	N	N
ID159	Rare Diseases	Relative	FAM107	Male	1	?missed diagnosis	DIAPH1	HGNC:2876|NC00005.11:g.141526136T>C|NM_001079812.3:c.3449A>G|NP_001073280.1:p.(Glu1150Gly)	NA	NA	NA	het, also in son		VUS	AD and presents later	middle	N	N	NA	NA	N	N
ID160	Rare Diseases	Proband	FAM108	Male	2	?missed diagnosis	USH2A	HGNC:12601|NC00001.11:g.215639221T>A|NM_206933.4:c.14986A>T|NP_996816.3:p.(Ile4996Phe)	HGNC:12601|NC00001.11:g.215647711C>T|NM_206933.4:c.14602G>A|NP_996816.3:p.(Val4868Met)	HGNC:12601|NC00001.11:g.215934756A>G|NM_206933.4:c.7160T>C|NP_996816.3:p.(Met2387Thr)	HGNC:12601|NC00001.11:g.216246848C>T|NM_007123.6:c.2546G>A|NP_009054.6:p.(Cys849Tyr)	all hom, no parents	VUS, LB, B, B	VUS, VUS, VUS, VUS	NA	middle	N	N	NA	NA	N	N
ID161	Rare Diseases	Proband	FAM109	Female	2	?missed diagnosis	ROR2	HGNC:10257|NC00009.11:g.91723800C>G	HGNC:10257|NC00009.11:g.91949957G>A|NM_001318204.2:c.7C>T|NP_001305133.1:p.(Arg3Trp)	NA	NA	both het, second variant from unaffected mother, no dad	NA, LB	VUS, VUS	NA	middle	N	N	N	NA	N	N
ID165	Rare Diseases	Proband	FAM113	Female	1.5	?missed diagnosis	CYP4F22	HGNC:26820|NC000019.11:g.15540622C>T|NM_173483.4:c.844C>T|NP_775754.2:p.(Arg282Trp)	NA	NA	NA	hom, no parents	VUS	VUS	Previously reported	middle	Y	N	NA	NA	N	N
ID167	Rare Diseases	Proband	FAM115	Female	2	?missed diagnosis	DHX37	HGNC:17210|NC000012.11:g.124950222G>T|NM_032656.4:c.3143C>A|NP_116045.2:p.(Pro1048His)	NA	NA	NA	hom	NA	VUS	NA	middle	N	N	N	NA	N	N
ID168	Rare Diseases	Proband	FAM116	Female	1	?missed partial diagnosis	SETX	HGNC:445|NC00009.11:g.132271795C>T|NM_001351527.2:c.7114G>A|NP_001338456.1:p.(Asp2372Asn)	HGNC:445|NC00009.11:g.132330094G>A|NM_001351527.2:c.1504C>T|NP_001338456.1:p.(Arg502Trp)	NA	NA	both hom, and het in mum. No dad available.	B/LB, LP	VUS, VUS	NA	middle	N	N	N	NA	N	N
ID170	Rare Diseases	Proband	FAM118	Female	2	?missed diagnosis	GLUL	HGNC:4341|NC00001.11:g.182385782T>C|NM_001033044.4:c.581A>G|NP_001028216.1:p.(Asn194Ser)	NA	NA	NA	hom	NA	VUS	NA	middle	N	N	N	NA	N	N
ID171	Rare Diseases	Proband	FAM119	Male	1	?missed diagnosis	RPE65	HGNC:10294|NC00001.11:g.68431286T>C|NM_000329.3:c.1334A>G|NP_000320.1:p.(Asp445Gly)	HGNC:10294|NC00001.11:g.68440997C>A|NM_000329.3:c.499G>T|NP_000320.1:p.(Asp167Tyr)	NA	NA	both het no parents	NA, conflicting	VUS, VUS	NA	middle	N	N	NA	NA	N	N
ID174	Rare Diseases	Proband	FAM122	Female	1	?missed diagnosis	LCA5	HGNC:31923|NC00006.11:g.79518893A>G|NM_001122769.3:c.2T>C|NP_001116241.1:p.(Met1?)	NA	NA	NA	hom no parents	NA	VUS	NA	middle	N	N	NA	NA	N	N
ID175	Rare Diseases	Proband	FAM123	Female	1.5	?missed diagnosis	PROM1	HGNC:9454|NC00004.11:g.15991259G>A|NM_001145847.2:c.1919C>T|NP_001139319.1:p.(Ser640Leu)	NA	NA	NA	hom no parents	VUS	VUS	previously identified	middle	Y	N	NA	NA	N	N
ID183	Rare Diseases	Proband	FAM131	Female	1	?missed diagnosis	BBS12	HGNC:26648|NC00004.11:g.122743508G>T|NM_001178007.2:c.1616G>T|NP_001171478.1:p.(Gly539Val)	NA	NA	NA	hom	NA	VUS	NA	middle	N	N	N	NA	N	N
ID19	Rare Diseases	Proband	Fam44	Male	3.5	?missed diagnosis	VPS53	HGNC:25608|NC000017.11:g.655934T>C|NM_001128159.3:c.392A>G|NP_001121631.1:p.(Asp131Gly)	HGNC:25608|NC000017.11:g.655934T>C|NM_001128159.3:c.392A>G|NP_001121631.1:p.(Asp131Gly)	NA	NA	het from unaffected mother, second variant absent from mum, no dad	NA	VUS, VUS	second hit ?non coding but CADD 32	middle	N	Y	N	NA	N	N
ID193	Rare Diseases	Proband	FAM141	Male	1	?missed partial diagnosis	RSPO1	HGNC:21679|NC00001.11:g.37631255C>G|NM_001038633.4:c.-289+589G>C	HGNC:21679|NC00001.11:g.37634746G>A|NM_001038633.4:c.-715C>T	NA	NA	both hom,and in trans	NA	NA	no coding variants but one CADD > 20	middle	N	Y	N	NA	N	N
ID196	Rare Diseases	Proband	FAM144	Male	4	?missed diagnosis	SELENON	HGNC:15999|NC00001.11:g.25814150T>G|NM_020451.3:c.1574T>G|NP_065184.2:p.(Met525Arg)	NA	NA	NA	hom, no parents	NA	VUS	NA	middle	N	N	NA	NA	N	N
ID20	Rare Diseases	Proband	Fam47	Male	5	?missed diagnosis	BLTP1	HGNC:26953|NC00004.11:g.122175895C>A|NM_001384125.1:c.339C>A|NP_001371054.1:p.(Asn113Lys)	HGNC:26953|NC00004.11:g.122316759G>A|NM_001384125.1:c.10768G>A|NP_001371054.1:p.(Ala3590Thr)	NA	NA	het in trans		VUS, VUS		middle	N	N	N	NA	N	N
ID200	Rare Diseases	Proband	FAM148	Female	5	?missed diagnosis	HESX1	HGNC:4877|NC00003.11:g.57198785G>C|NM_001376058.1:c.325C>G|NP_001362987.1:p.(Arg109Gly)	NA	NA	NA	hom		VUS		middle	N	N	N	NA	N	N
ID205	Rare Diseases	Proband	FAM153	Male	4	?missed diagnosis	MMADHC	HGNC:25221|NC00002.11:g.149575742A>G|NM_015702.3:c.578T>C|NP_056517.1:p.(Val193Ala)	HGNC:25221|NC00002.11:g.149587093G>A|NM_015702.3:c.5C>T|NP_056517.1:p.(Ala2Val)	NA	NA	in trans	VUS/LB, NA	VUS, VUS	NA	middle	N	N	N	NA	N	N
ID21	Rare Diseases	Proband	Fam59	Male	2.5	?missed diagnosis	FGF23	HGNC:3680|NC000012.11:g.4379436G>C|NM_020638.3:c.147C>G|NP_065689.1:p.(Asn49Lys)	NA	NA	NA	hom, het in mum, and hom in affected sib	NA	VUS	NA	middle	N	N	N	N	N	N
ID210	Rare Diseases	Proband	FAM158	Female	1	?missed diagnosis	SPTA1	HGNC:11272|NC00001.11:g.158662701C>T|NM_003126.4:c.2464+1G>A	NA	NA	NA	Variant is HOM and het in mother. No Dad.	NA	Pathogenic	previously identified	middle	Y	N	NA	NA	N	N
ID211	Rare Diseases	Proband	FAM159	Female	1	?missed partial diagnosis	F5	HGNC:3542|NC00001.11:g.169523900G>C|NM_000130.5:c.5793C>G|NP_000121.2:p.(Tyr1931Ter)	HGNC:3542|NC00001.11:g.169530892T>C|NM_000130.5:c.5102A>G|NP_000121.2:p.(Gln1701Arg)	NA	NA	both het no parents	NA	P, VUS	NA	middle	N	N	NA	NA	N	N
ID212	Rare Diseases	Proband	FAM160	Female	4	?missed diagnosis	ALDH1A3	HGNC:409|NC000015.11:g.100885271T>C|NM_000693.4:c.104T>C|NP_000684.2:p.(Phe35Ser)	NA	NA	NA	hom	NA	VUS	NA	middle	N	N	N	NA	N	N
ID213	Rare Diseases	Proband	FAM161	Female	3	?missed diagnosis	LMAN1	HGNC:6631|NC000018.11:g.59345970T>A|NM_005570.4:c.904A>T|NP_005561.1:p.(Lys302Ter)	HGNC:6631|NC000018.11:g.59358676C>G|NM_005570.4:c.214+355G>C	NA	NA	both het,first variant is absent from mum, second is from mum. No dad.	NA	LP	second hit is non-coding	middle	N	Y	N	NA	N	N
ID214	Rare Diseases	Proband	FAM162	Female	1	?missed diagnosis	TRPV6	HGNC:14006|NC00007.11:g.142876460T>C|NM_018646.6:c.830A>G|NP_061116.5:p.(Asn277Ser)	NA	NA	NA	hom	NA	VUS	Previously reported	middle	Y	N	N	NA	N	N
ID22	Rare Diseases	Proband	Fam63	Female	1	?missed diagnosis	FOLR1	HGNC:3791|NC000011.11:g.72195419T>C|NM_000802.3:c.317T>C|NP_000793.1:p.(Leu106Pro)	NA	NA	NA	hom	NA	VUS	NA	middle	N	N	N	NA	N	N
ID22	Rare Diseases	Proband	Fam63	Female	3	?missed diagnosis	MECP2	HGNC:6990|NC000023.11:g.154032527C>G|NM_001110792.2:c.93G>C|NP_001104262.1:p.(Gln31His)	NA	NA	NA	hom, but hom in unaffected dad	NA	VUS	can be XLD	middle	N	N	NA	Y	N	N
ID223	Rare Diseases	Proband	FAM171	Male	3	?missed diagnosis	SPRTN	HGNC:25356|NC00001.11:g.231335927C>G	HGNC:25356|NC00001.11:g.231337606C>T	NA	NA	both het, no parents	NA	VUS, VUS	NA	middle	N	N	NA	NA	N	N
ID224	Rare Diseases	Proband	FAM172	Male	5	?missed diagnosis	HEXB	HGNC:4879|NC00005.11:g.74718886C>G|NM_000521.4:c.1332C>G|NP_000512.2:p.(Ile444Met)	HGNC:3345|NC00005.11:g.74640990A>G	NA	NA	het in trans but second variant is non-coding			second variant non-coding	middle	N	Y	N	NA	N	N
ID227	Rare Diseases	Proband	FAM175	Male	4	?missed diagnosis	IVD	HGNC:6186|NC000015.11:g.40416117A>G|NM_001159508.3:c.910A>G|NP_001152980.2:p.(Met304Val)	NA	NA	NA	hom	NA	VUS	NA	middle	N	N	N	NA	N	N
ID23	Rare Diseases	Proband	Fam68	Female	5	?missed diagnosis	PEX13	HGNC:8855|NC00002.11:g.61017773C>T	NA	NA	NA	hom		VUS		middle	N	N	N	NA	N	N
ID234	Rare Diseases	Proband	FAM182	Male	4	?missed diagnosis	RAPSN	HGNC:9863|NC000011.11:g.47448071C>A|NM_005055.5:c.272G>T|NP_005046.2:p.(Arg91Leu)	NA	NA	NA	hom, no parents	VUS	VUS	NA	middle	N	N	NA	NA	N	N
ID241	Rare Diseases	Proband	FAM189	Male	2	?missed diagnosis	USH1G	HGNC:16356|NC000017.11:g.74920119C>G|NM_001282489.3:c.408G>C|NP_001269418.1:p.(Lys136Asn)	NA	NA	NA	hom	VUS	VUS	NA	middle	N	N	N	NA	N	N
ID243	Rare Diseases	Proband	FAM191	Female	1	?missed diagnosis	SLC52A3	HGNC:16187|NC000020.11:g.765629T>G|NM_001370085.1:c.146A>C|NP_001357014.1:p.(Gln49Pro)	NA	NA	NA	hom	NA	VUS	previously identified	middle	Y	N	N	NA	N	N
ID244	Rare Diseases	Proband	FAM192	Female	1.5	?missed diagnosis	ALKBH6	HGNC:28243|NC000019.11:g.36006538G>A|NM_001039876.3:c.752C>T|NP_001034965.1:p.(Pro251Leu)	NA	NA	NA	hom	NA	VUS		middle	N	N	N	NA	N	N
ID246	Rare Diseases	Proband	FAM194	Male	3.5	?missed diagnosis	FTSJ1	HGNC:13254|NC000023.11:g.48478520->T|NM_001282157.1:c.-76-518dup	NA	NA	NA	hom, het in unaffected mother	NA	pathogenic	previously identified	middle	Y	N	N	NA	N	N
ID247	Rare Diseases	Proband	FAM195	Male	5	?missed partial diagnosis	CARMIL2	HGNC:27089|NC000016.11:g.67649954C>T|NM_001013838.3:c.2068C>T|NP_001013860.1:p.(Arg690Cys)	NA	NA	NA	hom		VUS	could be missed partial diagnosis	middle	N	N	N	NA	N	N
ID251	Rare Diseases	Proband	FAM199	Male	1.5	?missed diagnosis	TNNI3	HGNC:11947|NC000019.11:g.55156247C>A|NM_000363.5:c.236G>T|NP_000354.4:p.(Arg79Leu)	NA	NA	NA	hom, het in mum but dad unavailable	VUS	VUS	NA	middle	N	N	N	NA	N	N
ID252	Rare Diseases	Proband	FAM200	Male	1	?missed diagnosis	BOLA3	HGNC:24415|NC00002.11:g.74147862T>A|NM_001035505.2:c.13A>T|NP_001030582.1:p.(Ser5Cys)	HGNC:24415|NC00002.11:g.74147863C>A|NM_001035505.2:c.12G>T|NP_001030582.1:p.(Trp4Cys)	NA	NA	both het no parents	NA	VUS, VUS	NA	middle	N	N	NA	NA	N	N
ID254	Rare Diseases	Proband	FAM202	Male	4	?missed partial diagnosis	ABCC6	HGNC:57|NC000016.11:g.16188841G>A|NM_001171.6:c.1769C>T|NP_001162.5:p.(Ser590Phe)	HGNC:57|NC000016.11:g.16208843A>G|NM_001171.6:c.679T>C|NP_001162.5:p.(Tyr227His)	NA	NA	both het no parents	NA	VUS, VUS	NA	middle	N	N	NA	NA	N	N
ID256	Rare Diseases	Proband	FAM204	Female	3	?missed partial diagnosis	MYO3A	HGNC:7601|NC000010.11:g.26016846C>T|NM_001368265.1:c.535C>T|NP_001355194.1:p.(Arg179Trp)	HGNC:7601|NC000010.11:g.26016900A>T|NM_001368265.1:c.585+4A>T	NA	NA	both het, no parents	NA	VUS, LP	NA	middle	N	N	NA	NA	N	N
ID257	Rare Diseases	Proband	FAM205	Male	1	?missed partial diagnosis	GOSR2	HGNC:4431|NC000017.11:g.46938700G>A	HGNC:4431|NC000017.11:g.46938731A>G	NA	NA	both het no parents	NA	VUS, VUS	NA	middle	N	N	NA	NA	N	N
ID260	Rare Diseases	Proband	FAM208	Male	5	?missed diagnosis	HMGN2	HGNC:4986|NC00001.11:g.26469046G>A|NM_001243564.2:c.815G>A|NP_001230493.1:p.(Arg272Gln)	NA	NA	NA	hom, het in mum, no dad	VUS	VUS	previously identified	middle	Y	N	N	NA	N	N
ID267	Rare Diseases	Proband	FAM215	Male	1	?missed diagnosis	UFC1	HGNC:26941|NC00001.11:g.161157257G>A	HGNC:26941|NC00001.11:g.161157334G>A	NA	NA	het in trans	NA	Pathogenic, VUS	second hit is non-coding but high CADD	middle	N	N	N	NA	N	N
ID27	Rare Diseases	Relative	Fam86	Male	3.5	?missed diagnosis	SLC9A1	HGNC:11071|NC00001.11:g.27100483C>T|NM_003047.5:c.2272G>A|NP_003038.2:p.(Asp758Asn)	HGNC:11071|NC00001.11:g.27100518C>T|NM_003047.5:c.2237G>A|NP_003038.2:p.(Arg746Gln)	NA	NA	both het and in trans and also both present in affected sib	NA,NA	VUS,VUS		middle	N	N	N	N	N	N
ID275	Rare Diseases	Proband	FAM223	Female	5	?missed partial diagnosis	LSS	HGNC:6708|NC000021.11:g.46228567G>A|NM_001001438.3:c.47C>T|NP_001001438.1:p.(Thr16Ile)	NA	NA	NA	hom		VUS	already known	middle	Y	N	N	NA	N	N
ID276	Rare Diseases	Proband	FAM224	Male	1	?missed partial diagnosis	NPHP3	HGNC:7907|NC00003.11:g.132688738C>G|NM_153240.5:c.3037G>C|NP_694972.3:p.(Glu1013Gln)	HGNC:7907|NC00003.11:g.132708219T>C|NM_153240.5:c.1157A>G|NP_694972.3:p.(Asn386Ser)	NA	NA	both hom no parents	NA, conflicting	VUS, VUS	NA	middle	N	N	NA	NA	N	N
ID278	Rare Diseases	Proband	FAM226	Male	3	?missed diagnosis	ALOX12B	HGNC:430|NC000017.11:g.8076302G>A|NM_001139.3:c.1405C>T|NP_001130.1:p.(Arg469Trp)	HGNC:430|NC000017.11:g.8077112C>A|NM_001139.3:c.1153G>T|NP_001130.1:p.(Val385Leu)	NA	NA	both het, second variant from mother, no dad	NA	both VUS	NA	middle	N	N	N	NA	N	N
ID279	Rare Diseases	Proband	FAM227	Female	1	?missed diagnosis	TMC1	HGNC:16513|NC00009.11:g.72789301G>C|NM_138691.3:c.1208G>C|NP_619636.2:p.(Trp403Ser)	NA	NA	NA	variant hom and in trans	NA	VUS	previously reported	middle	Y	N	N	NA	N	N
ID292	Rare Diseases	Proband	FAM240	Female	1	?missed diagnosis	TBCD	HGNC:11581|NC000017.11:g.82925005C>T|NM_005993.5:c.2327C>T|NP_005984.3:p.(Ser776Leu)	HGNC:11581|NC000017.11:g.82938080G>A	NA	NA	both hom and in trans	NA	VUS, VUS	previously reported	middle	Y	N	N	NA	N	N
ID293	Rare Diseases	Proband	FAM241	Male	2	?missed diagnosis	DGAT1	HGNC:2843|NC00008.11:g.144317806A>T	NA	NA	NA	hom	NA	VUS	NA	middle	N	N	N	NA	N	N
ID296	Rare Diseases	Proband	FAM244	Male	5	?missed diagnosis	ABCA2	HGNC:32|NC00009.11:g.137018321G>A|NM_001606.5:c.1850C>T|NP_001597.2:p.(Ser617Leu)	NA	NA	NA	hom		VUS		middle	N	N	N	NA	N	N
ID3	Rare Diseases	Proband	Fam12	Male	1.5	?missed diagnosis	P3H1	HGNC:19316|NC00001.11:g.42766531-42766533del|NM_001146289.2:c.439_441del|NP_001139761.1:p.(Asn147del)	NA	NA	NA	hom, no parents and also hom in affected sibling	NA	Pathogenic	previously identified	middle	Y	N	N	N	N	N
ID3	Rare Diseases	Proband	Fam12	Male	2.5	?missed diagnosis	PPIB	HGNC:9255|NC000015.11:g.64162680G>A|NM_000942.5:c.135+172C>T	NA	NA	NA	hom, no parents and also hom in affected sibling	NA	VUS	no coding variants	middle	N	Y	N	N	N	N
ID30	Rare Diseases	Proband	Fam94	Female	1	?missed diagnosis	MAGT1	HGNC:28880|NC000023.11:g.77895463G>A	NA	NA	NA	hom, het in mum, no dad	NA	VUS	NA	middle	N	N	N	NA	N	N
ID30	Rare Diseases	Proband	Fam94	Female	1	?missed diagnosis	TIMMDC1	HGNC:1321|NC00003.11:g.119503535T>G|NM_016589.4:c.364T>G|NP_057673.2:p.(Ser122Ala)	NA	NA	NA	hom, het in mum, no dad	NA	VUS, VUS	NA	middle	N	N	N	NA	N	N
ID301	Rare Diseases	Proband	FAM249	Male	5	?missed diagnosis	DNASE1L1	HGNC:2957|NC000023.11:g.154400481G>A	NA	NA	NA	hemizygous, de novo		VUS		middle	N	N	NA	NA	N	N
ID308	Rare Diseases	Proband	FAM256	Male	4	?missed diagnosis	VAC14	HGNC:25507|NC000016.11:g.70784165C>T|NM_001351157.2:c.-161G>A	HGNC:25507|NC000016.11:g.70785767T>C|NM_001351157.2:c.-345A>G	NA	NA	het and in trans	NA	VUS, VUS	NA	middle	N	N	N	NA	N	N
ID31	Rare Diseases	Proband	Fam95	Female	1.5	?missed diagnosis	HIBCH	HGNC:4908|NC00002.11:g.190205152A>C	NA	NA	NA	hom from unaffected mum but no dad	NA	VUS	previously identified	middle	Y	N	NA	NA	N	N
ID312	Rare Diseases	Proband	FAM260	Female	1	?missed diagnosis	MTPAP	HGNC:25532|NC000010.11:g.30340443T>C|NM_018109.4:c.338A>G|NP_060579.3:p.(Tyr113Cys)	NA	NA	NA	hom	NA	VUS	NA	middle	N	N	N	NA	N	N
ID315	Rare Diseases	Proband	FAM263	Male	5	?missed diagnosis	SUCLG1	HGNC:11449|NC00002.11:g.84449731T>C|NM_003849.4:c.119A>G|NP_003840.2:p.(His40Arg)	NA	NA	NA	hom		VUS		middle	N	N	N	NA	N	N
ID317	Rare Diseases	Proband	FAM265	Female	1	?missed diagnosis	SHMT2	HGNC:10852|NC000012.11:g.57234342C>T|NM_001166356.2:c.1466C>T|NP_001159828.1:p.(Pro489Leu)	NA	NA	NA	hom, het in mum, dad unavailable	NA	VUS	NA	middle	N	N	N	NA	N	N
ID323	Rare Diseases	Proband	FAM271	Female	4	?missed diagnosis	ZNF142	HGNC:12927|NC00002.11:g.218643446C>T|NM_001105537.4:c.3070G>A|NP_001099007.1:p.(Gly1024Ser)	HGNC:9062|NC00002.11:g.218633651A>G	NA	NA	both het no parents	NA	VUS, VUS	second hit non-coding but high CADD	middle	N	Y	NA	NA	N	N
ID324	Rare Diseases	Proband	FAM272	Male	1	?missed diagnosis	WDR45B	HGNC:25072|NC000017.11:g.82617365C>G|NM_019613.4:c.737G>C|NP_062559.2:p.(Cys246Ser)	NA	NA	NA	hom	NA	VUS	NA	middle	N	N	N	NA	N	N
ID331	Rare Diseases	Proband	FAM279	Female	3	?missed diagnosis	HOXC13	HGNC:5125|NC000012.11:g.53945194C>T|NM_017410.3:c.931C>T|NP_059106.2:p.(Arg311Trp)	NA	NA	NA	hom	NA	VUS	NA	middle	N	N	N	NA	N	N
ID334	Rare Diseases	Proband	FAM282	Male	5	?missed diagnosis	TMX2	HGNC:30739|NC000011.11:g.57740226->A|NM_001144012.3:c.761dup|NP_001137484.1:p.(Asn254LysfsTer5)	HGNC:30739|NC000011.11:g.57740230C>G|NM_001144012.3:c.762C>G|NP_001137484.1:p.(Asn254Lys)	NA	NA	both het no parents		VUS, LP		middle	N	N	NA	NA	N	N
ID335	Rare Diseases	Proband	FAM283	Female	5	?missed diagnosis	TECPR2	HGNC:19957|NC000014.11:g.102428296C>T|NM_001172631.3:c.998C>T|NP_001166102.1:p.(Ser333Leu)	NA	NA	NA	hom		VUS		middle	N	N	N	NA	N	N
ID336	Rare Diseases	Proband	FAM284	Female	2	?missed diagnosis	FA2H	HGNC:21197|NC000016.11:g.74714269C>G|NM_024306.5:c.1040G>C|NP_077282.3:p.(Gly347Ala)	NA	NA	NA	hom, no parents	NA	VUS	NA	middle	N	N	NA	NA	N	N
ID337	Rare Diseases	Proband	FAM285	Male	5	?missed diagnosis	SLC13A5	HGNC:23089|NC000017.11:g.6701122A>G|NM_001143838.3:c.721T>C|NP_001137310.1:p.(Phe241Leu)	HGNC:23089|NC000017.11:g.6703131T>A|NM_001143838.3:c.555A>T|NP_001137310.1:p.(Gln185His)	NA	NA	both het, no parents		VUS, VUS		middle	N	N	NA	NA	N	N
ID338	Rare Diseases	Proband	FAM286	Female	4.5	?missed diagnosis	OCA2	HGNC:8101|NC000015.11:g.28016172C>G|NM_000275.3:c.822G>C|NP_000266.2:p.(Trp274Cys)	HGNC:8101|NC000015.11:g.28016173C>A|NM_000275.3:c.821G>T|NP_000266.2:p.(Trp274Leu)	HGNC:8101|NC000015.11:g.28016174A>C|NM_000275.3:c.820T>G|NP_000266.2:p.(Trp274Gly)	HGNC:8101|NC000015.11:g.28016175G>C|NM_000275.3:c.819C>G|NP_000266.2:p.(Asn273Lys)	all het on same haplotype and no parents	NA	VUS, VUS, VUS, VUS	NA	middle	N	N	Y	NA	N	N
ID339	Rare Diseases	Proband	FAM287	Male	5	?missed diagnosis	GTPBP3	HGNC:14880|NC000019.11:g.17337577G>T|NM_001128855.3:c.-35G>T	NA	NA	NA	hom	NA	VUS		middle	N	N	N	NA	N	N
ID340	Rare Diseases	Proband	FAM288	Male	1	?missed partial diagnosis	AIFM1	HGNC:8768|NC000023.11:g.130147501T>G|NM_001130847.4:c.597A>C|NP_001124319.1:p.(Lys199Asn)	NA	NA	NA	hom but no parents	NA	VUS	NA	middle	N	N	NA	NA	N	N
ID345	Rare Diseases	Proband	FAM293	Male	1	?missed diagnosis	CPLX1	HGNC:2309|NC00004.11:g.786511A>G|NM_006651.4:c.395T>C|NP_006642.1:p.(Leu132Pro)	NA	NA	NA	hom	NA	VUS	NA	middle	N	N	N	NA	N	N
ID348	Rare Diseases	Proband	FAM296	Male	2	?missed diagnosis	ISCU	HGNC:29882|NC000012.11:g.108562674C>A|NM_001301140.1:c.52C>A|NP_001288069.1:p.(Leu18Met)	HGNC:29882|NC000012.11:g.108568857G>T|NM_001301140.1:c.*66G>T	NA	NA	both het no parents	B, NA	VUS,VUS	NA	middle	N	N	NA	NA	N	N
ID349	Rare Diseases	Proband	FAM297	Female	5	?missed diagnosis	DOK7	HGNC:26594|NC00004.11:g.3493214A>G|NM_001164673.2:c.*449A>G	NA	NA	NA	hom no parents		VUS		middle	N	N	NA	NA	N	N
ID35	Rare Diseases	Relative	Fam12	Male	2.5	?missed diagnosis	PPIB	HGNC:9255|NC000015.11:g.64162680G>A|NM_000942.5:c.135+172C>T	NA	NA	NA	hom, no parents and also hom in affected sibling	NA	VUS	no coding variants	middle	N	Y	N	N	N	N
ID356	Rare Diseases	Proband	FAM304	Female	1	?missed diagnosis	LINS1	HGNC:30922|NC000015.11:g.100571937C>T|NM_001040616.3:c.1351G>A|NP_001035706.2:p.(Glu451Lys)	NA	NA	NA	hom, het in mum, no dad	NA	VUS	previously identified	middle	Y	N	N	NA	N	N
ID357	Rare Diseases	Proband	FAM305	Male	2	?missed diagnosis	SLC26A3	HGNC:3018|NC00007.11:g.107783252C>G|NM_000111.3:c.1072G>C|NP_000102.1:p.(Ala358Pro)	NA	NA	NA	hom	NA	VUS	NA	middle	N	N	N	NA	N	N
ID362	Rare Diseases	Proband	FAM310	Male	4	?missed diagnosis	ALG1	HGNC:18294|NC000016.11:g.5071857C>A	NA	NA	NA	hom	NA	VUS	NA	middle	N	N	N	NA	N	N
ID363	Rare Diseases	Proband	FAM311	Male	2	?missed diagnosis	COQ4	HGNC:19693|NC00009.11:g.128325145A>G|NM_001305942.2:c.203-634A>G	HGNC:19693|NC00009.11:g.128325151G>A|NM_001305942.2:c.203-628G>A	NA	NA	het in trans	NA	VUS, VUS	NA	middle	N	N	N	NA	N	N
ID364	Rare Diseases	Proband	FAM312	Female	1	?missed diagnosis	STAMBP	HGNC:16950|NC00002.11:g.73860156G>T|NM_001353967.2:c.1218+5G>T	NA	NA	NA	hom, het in mum, no dad	NA	VUS	no coding variants, but high cadd score for splice variant. Previously identified.	middle	Y	Y	N	NA	N	N
ID366	Rare Diseases	Proband	FAM314	Female	1	?missed diagnosis	MECP2	HGNC:6990|NC000023.11:g.154030561A>G|NM_001110792.2:c.1303T>C|NP_001104262.1:p.(Ser435Pro)	HGNC:6990|NC000023.11:g.154031226G>A|NM_001110792.2:c.638C>T|NP_001104262.1:p.(Ala213Val)	NA	NA	1st variant hom and het in mum, second variant het and absent from mum. No dad.	NA, conflicting	VUS, VUS	NA	middle	N	N	N	NA	N	N
ID368	Rare Diseases	Proband	FAM316	Male	1	?missed diagnosis	DPM1	HGNC:3005|NC000020.11:g.50942031-50942032ins|NM_001317034.1:c.493_494insAT|NP_001303963.1:p.(Ser165AsnfsTer35)	HGNC:3005|NC000020.11:g.50942031C>G|NM_001317034.1:c.494G>C|NP_001303963.1:p.(Ser165Thr)	NA	NA	both het and no parents	NA	LP, NA	NA	middle	N	N	NA	NA	N	N
ID373	Rare Diseases	Proband	FAM321	Male	1	?missed diagnosis	GZF1	HGNC:15808|NC000020.11:g.23369713A>C	NA	NA	NA	hom	NA	VUS	Previously identified	middle	Y	N	N	NA	N	N
ID377	Rare Diseases	Proband	FAM325	Male	2	?missed diagnosis	ABAT	HGNC:23|NC000016.11:g.8724719-8724726del|NM_000663.5:c.-42+10854_-42+10861del	HGNC:23|NC000016.11:g.8774936G>A|NM_000663.5:c.1001G>A|NP_000654.2:p.(Cys334Tyr)	NA	NA	het in trans	NA	VUS	NA	middle	N	N	N	NA	N	N
ID378	Rare Diseases	Proband	FAM326	Female	4	?missed diagnosis	STEEP1	HGNC:26239|NC000023.11:g.119539752G>A|NM_001170569.1:c.497C>T|NP_001164040.1:p.(Thr166Ile)	NA	NA	NA	de novo	NA	VUS	NA	middle	N	N	NA	NA	N	N
ID379	Rare Diseases	Proband	FAM327	Male	4	?missed diagnosis	AP3D1	HGNC:568|NC000019.11:g.2115364T>A|NM_001261826.3:c.2204A>T|NP_001248755.1:p.(Gln735Leu)	HGNC:568|NC000019.11:g.2137016G>A|NM_001261826.3:c.349C>T|NP_001248755.1:p.(Arg117Cys)	NA	NA	both het, second variant from unaffected mother, no dad	NA	VUS, VUS	NA	middle	N	N	N	NA	N	N
ID38	Rare Diseases	Proband	Fam16	Female	4.5	?missed diagnosis	NARS1	HGNC:7643|NC000018.11:g.57607611G>A|NM_004539.4:c.634C>T|NP_004530.1:p.(Pro212Ser)	HGNC:7643|NC000018.11:g.57620630C>G|NM_004539.4:c.32G>C|NP_004530.1:p.(Arg11Pro)	NA	NA	het in trans and both variants in affected sib	NA	VUS, VUS	NA	middle	N	N	N	N	N	N
ID380	Rare Diseases	Proband	FAM328	Female	3	?missed diagnosis	ACTL6B	HGNC:160|NC00007.11:g.100656356G>C|NM_016188.5:c.-2C>G	NA	NA	NA	hom, het in mum, no dad	NA	VUS	no coding variants but high CADD for 5' UTR variant	middle	N	Y	N	NA	N	N
ID381	Rare Diseases	Proband	FAM329	Male	2	?missed diagnosis	GTPBP2	HGNC:4670|NC00006.11:g.43625832C>T	NA	NA	NA	hom	NA	VUS	NA	middle	N	N	N	NA	N	N
ID382	Rare Diseases	Proband	FAM330	Female	1	?missed partial diagnosis	PIGM	HGNC:18858|NC00001.11:g.160031077-160031078del|NM_145167.3:c.662_663del|NP_660150.1:p.(Arg221ThrfsTer3)	HGNC:18858|NC00001.11:g.160031079T>A|NM_145167.3:c.661A>T|NP_660150.1:p.(Arg221Trp)	NA	NA	both het no parents	NA	P, VUS	NA	middle	N	N	NA	NA	N	N
ID384	Rare Diseases	Proband	FAM332	Female	1	?missed diagnosis	PLPBP	HGNC:9457|NC00008.11:g.37775410G>C|NM_001349346.2:c.556G>C|NP_001336275.1:p.(Glu186Gln)	NA	NA	NA	hom	NA	VUS	NA	middle	N	N	N	NA	N	N
ID386	Rare Diseases	Proband	FAM334	Female	1	?missed diagnosis	SZT2	HGNC:29040|NC00001.11:g.43440013T>C|NM_001365999.1:c.7175T>C|NP_001352928.1:p.(Leu2392Pro)	HGNC:29040|NC00001.11:g.43441784G>A|NM_001365999.1:c.7708G>A|NP_001352928.1:p.(Gly2570Arg)	NA	NA	both hom no parents	NA	VUS, VUS	previously identified	middle	Y	N	NA	NA	N	N
ID39	Rare Diseases	Relative	Fam16	Female	4.5	?missed diagnosis	NARS1	HGNC:7643|NC000018.11:g.57607611G>A|NM_004539.4:c.634C>T|NP_004530.1:p.(Pro212Ser)	HGNC:7643|NC000018.11:g.57620630C>G|NM_004539.4:c.32G>C|NP_004530.1:p.(Arg11Pro)	NA	NA	het in trans and both variants in affected sib	NA	VUS, VUS	NA	middle	N	N	N	N	N	N
ID390	Rare Diseases	Proband	FAM338	Female	3	?missed diagnosis	PUS7	HGNC:26033|NC00007.11:g.105506026T>C|NM_001318163.1:c.514A>G|NP_001305092.1:p.(Thr172Ala)	HGNC:26033|NC00007.11:g.105506026T>C|NM_001318163.1:c.514A>G|NP_001305092.1:p.(Thr172Ala)	NA	NA	both hom and in trans	NA	VUS, VUS	NA	middle	N	N	N	NA	N	N
ID397	Rare Diseases	Proband	FAM345	Female	1	?missed partial diagnosis for hearing	CLRN2	HGNC:33939|NC00004.11:g.17526927G>A|NM_001079827.2:c.544G>A|NP_001073296.1:p.(Glu182Lys)	NA	NA	NA	hom	NA	VUS	NA	middle	N	N	N	NA	N	N
ID398	Rare Diseases	Proband	FAM346	Male	4	?missed diagnosis	PRUNE1	HGNC:13420|NC00001.11:g.151025575A>C|NM_001303229.2:c.35A>C|NP_001290158.1:p.(Asp12Ala)	NA	NA	NA	hom, het in dad, no mum	NA	VUS	NA	middle	N	N	N	NA	N	N
ID399	Rare Diseases	Proband	FAM347	Male	1	?missed diagnosis	MTHFS	HGNC:7437|NC000015.11:g.79845347G>A|NM_001199758.1:c.304C>T|NP_001186687.1:p.(Arg102Cys)	NA	NA	NA	hom	NA	VUS	NA	middle	N	N	N	NA	N	N
ID402	Rare Diseases	Proband	FAM350	Female	2	?missed diagnosis	GNB5	HGNC:4401|NC000015.11:g.52135615C>G|NM_001379343.1:c.487G>C|NP_001366272.1:p.(Gly163Arg)	HGNC:4401|NC000015.11:g.52153963-52153967del|NM_001379343.1:c.66_70del|NP_001366272.1:p.(Asp22GlufsTer52)	NA	NA	both het no parents	NA, P	VUS, P	Previously identified	middle	Y	N	NA	NA	N	N
ID404	Rare Diseases	Proband	FAM352	Male	3	?missed diagnosis	ABCA2	HGNC:32|NC00009.11:g.137010289-137010290ins|NM_001606.5:c.6256_6257insGGGCT|NP_001597.2:p.(Leu2086ArgfsTer18)	HGNC:32|NC00009.11:g.137024221C>T|NM_001606.5:c.82G>A|NP_001597.2:p.(Glu28Lys)	NA	NA	het and in trans	NA	VUS, VUS	NA	middle	N	N	N	NA	N	N
ID408	Rare Diseases	Proband	FAM356	Female	3	?missed diagnosis	LINS1	HGNC:30922|NC000015.11:g.100573962T>C|NM_001040616.3:c.911A>G|NP_001035706.2:p.(Lys304Arg)	NA	NA	NA	hom	NA	VUS	Previously identified	middle	Y	N	N	NA	N	N
ID409	Rare Diseases	Proband	FAM357	Male	1	?missed diagnosis	PRDX1	HGNC:9352|NC00001.11:g.45508266C>T	HGNC:9352|NC00001.11:g.45508983G>C	NA	NA	both het, no parents	P, NA	P, VUS	NA	middle	N	N	NA	NA	N	N
ID411	Rare Diseases	Proband	FAM359	Male	4	?missed diagnosis	LHFPL5	HGNC:21253|NC00006.11:g.35814605C>T|NM_182548.4:c.472C>T|NP_872354.1:p.(Arg158Trp)	HGNC:21253|NC00006.11:g.35814627C>T|NM_182548.4:c.494C>T|NP_872354.1:p.(Thr165Met)	NA	NA	both het no parents	VUS, P	VUS, VUS	Previously identified	middle	Y	N	NA	NA	N	N
ID416	Rare Diseases	Proband	FAM364	Female	2	?missed diagnosis	TMX2	HGNC:30739|NC000011.11:g.57738395G>A|NM_001144012.3:c.292G>A|NP_001137484.1:p.(Glu98Lys)	NA	NA	NA	hom	NA	VUS	NA	middle	N	N	N	NA	N	N
ID417	Rare Diseases	Proband	FAM365	Male	2	?missed diagnosis	CTSC	HGNC:2528|NC000011.11:g.88294061T>G|NM_001814.6:c.1337A>C|NP_001805.4:p.(Asp446Ala)	HGNC:2528|NC000011.11:g.88296174A>G|NM_001814.6:c.848T>C|NP_001805.4:p.(Leu283Pro)	NA	NA	het and in trans	NA,NA	VUS,VUS		middle	N	N	N	NA	N	N
ID418	Rare Diseases	Proband	FAM366	Female	4	?missed diagnosis	LDLR	HGNC:6547|NC000019.11:g.11113385C>G|NM_000527.5:c.1294C>G|NP_000518.1:p.(Leu432Val)	HGNC:6547|NC000019.11:g.11113569T>A|NM_000527.5:c.1393T>A|NP_000518.1:p.(Tyr465Asn)	NA	NA	both het no parents	VUS/LP, VUS/LB	VUS, VUS	Previously identified. Can be AD.	middle	Y	N	NA	NA	N	N
ID419	Rare Diseases	Proband	FAM367	Male	1	?missed partial diagnosis	NEMF	HGNC:10663|NC000014.11:g.49829401T>G|NM_001301732.3:c.971A>C|NP_001288661.2:p.(Asp324Ala)	HGNC:10663|NC000014.11:g.49829402C>A|NM_001301732.3:c.970G>T|NP_001288661.2:p.(Asp324Tyr)	NA	NA	both het no parents	NA	VUS, VUS	NA	middle	N	N	NA	NA	N	N
ID420	Rare Diseases	Proband	FAM368	Male	5	?missed diagnosis	GCK	HGNC:4195|NC00007.11:g.44145561G>A|NM_000162.5:c.1189C>T|NP_000153.1:p.(Arg397Cys)	NA	NA	NA	het no parents		VUS	can be AD	middle	N	N	NA	NA	N	N
ID421	Rare Diseases	Proband	FAM369	Male	5	?missed diagnosis	INS	HGNC:6081|NC000011.11:g.2159961C>T|NM_000207.3:c.224G>A|NP_000198.1:p.(Gly75Asp)	NA	NA	NA	hom, no parents		VUS		middle	N	N	NA	NA	N	N
ID427	Rare Diseases	Proband	FAM375	Male	4	?missed diagnosis	CYP24A1	HGNC:2602|NC000020.11:g.54157432C>G|NM_000782.5:c.1390G>C|NP_000773.2:p.(Gly464Arg)	NA	NA	NA	hom no parents	NA	VUS	NA	middle	N	N	NA	NA	N	N
ID430	Rare Diseases	Proband	FAM378	Male	5	?missed diagnosis	CNTNAP1	HGNC:8011|NC000017.11:g.42690888T>C|NM_003632.3:c.2005T>C|NP_003623.1:p.(Cys669Arg)	HGNC:8011|NC000017.11:g.42690924C>T|NM_003632.3:c.2041C>T|NP_003623.1:p.(Arg681Trp)	NA	NA	het in trans		VUS, VUS	already identified	middle	Y	N	N	NA	N	N
ID432	Rare Diseases	Proband	FAM380	Male	5	?missed diagnosis	MRPL12	HGNC:10378|NC000017.11:g.81704354C>A|NM_002949.4:c.185C>A|NP_002940.2:p.(Pro62His)	NA	NA	NA	hom		VUS		middle	N	N	N	NA	N	N
ID433	Rare Diseases	Proband	FAM381	Male	3	?missed partial diagnosis	PLVAP	HGNC:13635|NC000019.11:g.17365579G>A|NM_031310.3:c.886C>T|NP_112600.1:p.(Arg296Cys)	NA	NA	NA	hom, het in mum	NA	VUS	NA	middle	N	N	N	NA	N	N
ID434	Rare Diseases	Proband	FAM382	Male	4	?missed diagnosis	GZF1	HGNC:15808|NC000020.11:g.23364396G>A|NM_001317012.2:c.13G>A|NP_001303941.1:p.(Ala5Thr)	NA	NA	NA	hom	NA	VUS	NA	middle	N	N	N	NA	N	N
ID436	Rare Diseases	Proband	FAM384	Male	2	?missed diagnosis	MARS2	HGNC:25133|NC00002.11:g.197706805T>A|NM_138395.4:c.1400T>A|NP_612404.1:p.(Phe467Tyr)	HGNC:25133|NC00002.11:g.197706807-197706808del|NM_138395.4:c.1402_1403del|NP_612404.1:p.(Arg468AspfsTer3)	NA	NA	both het no parents	NA	VUS, P	Previously identified	middle	Y	N	NA	NA	N	N
ID438	Rare Diseases	Proband	FAM386	Male	4	?missed diagnosis	WDR73	HGNC:25928|NC000015.11:g.84645587C>T|NM_032856.5:c.767G>A|NP_116245.2:p.(Arg256Gln)	NA	NA	NA	hom, het in unaffected mum	NA	VUS	previously identified	middle	Y	N	N	NA	N	N
ID44	Rare Diseases	Proband	Fam2	Female	2.5	?missed diagnosis	AFG3L2	HGNC:315|NC000018.11:g.12348350G>A|NM_006796.3:c.1586C>T|NP_006787.2:p.(Ala529Val)	NA	NA	NA	hom, and also hom in affected brother	NA	VUS	NA	middle	N	N	N	N	N	N
ID441	Rare Diseases	Proband	FAM389	Female	1	?missed diagnosis	UGDH	HGNC:12525|NC00004.11:g.39503882C>T|NM_001184700.2:c.1166G>A|NP_001171629.1:p.(Gly389Asp)	HGNC:12525|NC00004.11:g.39510848G>A|NM_001184700.2:c.265-298C>T	NA	NA	in trans	NA	VUS, VUS	NA	middle	N	N	N	NA	N	N
ID442	Rare Diseases	Proband	FAM390	Male	5	?missed diagnosis	SLC18A2	HGNC:10935|NC000010.11:g.117255286C>G|NM_003054.6:c.710C>G|NP_003045.2:p.(Pro237Arg)	NA	NA	NA	hom		VUS		middle	N	N	N	NA	N	N
ID443	Rare Diseases	Proband	FAM391	Male	1	?missed diagnosis	TOE1	HGNC:15954|NC00001.11:g.45342448C>T	HGNC:15954|NC00001.11:g.45342636C>T	NA	NA	in trans	NA	both VUS	NA	middle	N	N	N	NA	N	N
ID445	Rare Diseases	Proband	FAM393	Male	3	?missed diagnosis	SLC13A5	HGNC:23089|NC000017.11:g.6694142G>C|NM_001143838.3:c.1111C>G|NP_001137310.1:p.(Pro371Ala)	NA	NA	NA	hom	NA	VUS	previously identified	middle	Y	N	N	NA	N	N
ID446	Rare Diseases	Proband	FAM394	Male	2	?missed diagnosis	VARS1	HGNC:12651|NC00006.11:g.31782442G>A|NM_006295.3:c.1993C>T|NP_006286.1:p.(Arg665Trp)	HGNC:12651|NC00006.11:g.31795177G>A|NM_006295.3:c.41C>T|NP_006286.1:p.(Pro14Leu)	NA	NA	both het, first from Mum, no Dad	NA	VUS, VUS	NA	middle	N	N	N	NA	N	N
ID447	Rare Diseases	Proband	FAM395	Female	2	?missed diagnosis	ACTN3	HGNC:165|NC000011.11:g.66564636C>T	HGNC:165|NC000011.11:g.66565740A>G	NA	NA	second variant from unaffected mother. No father.	NA	VUS, VUS	NA	middle	N	N	N	NA	N	N
ID45	Rare Diseases	Relative	Fam2	Male	2.5	?missed diagnosis	AFG3L2	HGNC:315|NC000018.11:g.12348350G>A|NM_006796.3:c.1586C>T|NP_006787.2:p.(Ala529Val)	NA	NA	NA	hom, and also hom in affected sis	NA	VUS	NA	middle	N	N	N	N	N	N
ID450	Rare Diseases	Proband	FAM398	Male	2	?missed diagnosis	CNPY3	HGNC:11968|NC00006.11:g.42937790A>G|NM_001318842.1:c.545A>G|NP_001305771.1:p.(Tyr182Cys)	NA	NA	NA	hom	NA	VUS	NA	middle	N	N	N	NA	N	N
ID451	Rare Diseases	Proband	FAM399	Male	2	?missed diagnosis	ANKLE2	HGNC:29101|NC000012.11:g.132761780C>T|NM_015114.3:c.19G>A|NP_055929.1:p.(Ala7Thr)	NA	NA	NA	hom, no parents	NA	VUS	NA	middle	N	N	NA	NA	N	N
ID456	Rare Diseases	Proband	FAM404	Male	3	?missed diagnosis	ECM1	HGNC:3153|NC00001.11:g.150509951C>A|NM_001202858.2:c.334C>A|NP_001189787.1:p.(Pro112Thr)	HGNC:3153|NC00001.11:g.150512422G>A|NM_001202858.2:c.1235G>A|NP_001189787.1:p.(Arg412His)	NA	NA	second variant from unaffected mum, no dad	NA	VUS, VUS	NA	middle	N	N	N	NA	N	N
ID458	Rare Diseases	Proband	FAM406	Male	1	?missed diagnosis	TSPAN7	HGNC:11854|NC000023.11:g.38675838C>A|NM_004615.4:c.575C>A|NP_004606.2:p.(Ala192Asp)	NA	NA	NA	hom no parents	NA	VUS	NA	middle	N	N	NA	NA	N	N
ID459	Rare Diseases	Proband	FAM407	Male	4.5	?missed diagnosis	HSD17B10	HGNC:4800|NC000023.11:g.53433820C>A	NA	NA	NA	hemizygous, het in mum	NA	VUS	NA	middle	N	N	NA	NA	N	N
ID468	Rare Diseases	Proband	FAM416	Male	2	?missed diagnosis	NARS1	HGNC:7643|NC000018.11:g.57601666G>A|NM_004539.4:c.1633C>T|NP_004530.1:p.(Arg545Cys)	NA	NA	NA	hom	NA	VUS	NA	middle	N	N	N	NA	N	N
ID470	Rare Diseases	Proband	FAM418	Male	4	?missed diagnosis	AFG3L2	HGNC:315|NC000018.11:g.12337481G>A|NM_006796.3:c.2035C>T|NP_006787.2:p.(Arg679Cys)	HGNC:315|NC000018.11:g.12344130A>G|NM_006796.3:c.1779+2T>C	NA	NA	het and no parents	LB, NA	VUS, P	previously identified	middle	Y	N	NA	NA	N	N
ID472	Rare Diseases	Proband	FAM420	Male	3	?missed diagnosis	LAMB1	HGNC:6486|NC00007.11:g.108002228C>A|NM_002291.3:c.38-495G>T	HGNC:6486|NC00007.11:g.107995847T>C|NM_002291.3:c.350-887A>G	NA	NA	both het no parents	NA	VUS, VUS	second variant is intronic but CADD 20	middle	N	Y	NA	NA	N	N
ID473	Rare Diseases	Proband	FAM421	Female	2	?missed diagnosis	ALDH18A1	HGNC:9722|NC000010.11:g.95611358C>T|NM_001017423.2:c.2002G>A|NP_001017423.1:p.(Asp668Asn)	HGNC:9722|NC000010.11:g.95637106A>T|NM_001017423.2:c.545T>A|NP_001017423.1:p.(Ile182Asn)	NA	NA	both het no parents	NA	VUS, VUS	NA	middle	N	N	NA	NA	N	N
ID475	Rare Diseases	Proband	FAM423	Female	3	?missed diagnosis	TPO	HGNC:12015|NC00002.11:g.1477258G>T|NM_000547.6:c.992G>T|NP_000538.3:p.(Gly331Val)	HGNC:12015|NC00002.11:g.1477461G>A|NM_000547.6:c.1195G>A|NP_000538.3:p.(Glu399Lys)	NA	NA	in trans	NA	VUS, VUS	NA	middle	N	N	N	NA	N	N
ID476	Rare Diseases	Proband	FAM424	Female	1	?missed partial diagnosis	FKBP14	HGNC:18625|NC00007.11:g.30014784T>C|NM_017946.4:c.587A>G|NP_060416.1:p.(Asp196Gly)	NA	NA	NA	hom and het in unaffected mother. No Dad available.	NA	VUS	NA	middle	N	N	N	NA	N	N
ID478	Rare Diseases	Proband	FAM426	Female	3	?missed diagnosis	STAMBP	HGNC:16950|NC00002.11:g.73830993T>C|NM_001353967.2:c.137T>C|NP_001340896.1:p.(Met46Thr)	NA	NA	NA	hom	NA	VUS	NA	middle	N	N	N	NA	N	N
ID48	Rare Diseases	Proband	Fam22	Female	2.5	?missed diagnosis	GUCY2D	HGNC:4689|NC000017.11:g.8015008A>G|NM_000180.4:c.2726A>G|NP_000171.1:p.(Tyr909Cys)	NA	NA	NA	hom and also hom in affected sib	NA	VUS	NA	middle	N	N	N	N	N	N
ID480	Rare Diseases	Proband	FAM428	Male	2	?missed diagnosis	ECHS1	HGNC:3151|NC000010.11:g.133365988A>T|NM_004092.4:c.727T>A|NP_004083.3:p.(Ser243Thr)	HGNC:3151|NC000010.11:g.133366990G>A|NM_004092.4:c.518C>T|NP_004083.3:p.(Ala173Val)	NA	NA	first variant from unaffected mum. No dad.	NA, LP/P	VUS, VUS	previously identified	middle	Y	N	NA	NA	N	N
ID482	Rare Diseases	Proband	FAM430	Male	3	?missed diagnosis	B4GALT1	HGNC:924|NC00009.11:g.33167006C>A|NM_001378495.1:c.125G>T|NP_001365424.1:p.(Gly42Val)	NA	NA	NA	hom	NA	NA	VUS	middle	N	N	N	NA	N	N
ID484	Rare Diseases	Proband	FAM432	Female	2	?missed diagnosis	ZNHIT3	HGNC:12309|NC000017.11:g.36493990G>T	NA	NA	NA	hom	NA	VUS	NA	middle	N	N	N	NA	N	N
ID485	Rare Diseases	Proband	FAM433	Female	4	?missed diagnosis	FRRS1L	HGNC:1362|NC00009.11:g.109147157C>T|NM_014334.4:c.356G>A|NP_055149.3:p.(Cys119Tyr)	NA	NA	NA	hom	NA	VUS	previously identified	middle	Y	N	N	NA	N	N
ID486	Rare Diseases	Proband	FAM434	Male	1	?missed diagnosis	ANO5	HGNC:27337|NC000011.11:g.22255424T>C|NM_001142649.2:c.1231T>C|NP_001136121.1:p.(Trp411Arg)	NA	NA	NA	hom but no parents	NA	VUS	NA	middle	N	N	NA	NA	N	N
ID49	Rare Diseases	Relative	Fam22	Female	2.5	?missed diagnosis	GUCY2D	HGNC:4689|NC000017.11:g.8015008A>G|NM_000180.4:c.2726A>G|NP_000171.1:p.(Tyr909Cys)	NA	NA	NA	hom and also hom in affected sib	NA	VUS	NA	middle	N	N	N	N	N	N
ID490	Rare Diseases	Proband	FAM438	Female	1	?missed diagnosis but needs more phenotype data	PIGU	HGNC:15791|NC000020.11:g.34581577A>G|NM_080476.5:c.1022T>C|NP_536724.1:p.(Phe341Ser)	HGNC:15791|NC000020.11:g.34581578A>C|NM_080476.5:c.1021T>G|NP_536724.1:p.(Phe341Val)	NA	NA	both het no parents	NA	VUS, VUS	NA	middle	N	N	NA	NA	N	N
ID494	Rare Diseases	Proband	FAM442	Male	1	?missed diagnosis	CACNA1B	HGNC:1389|NC00009.11:g.137917297G>A|NM_000718.4:c.832G>A|NP_000709.1:p.(Glu278Lys)	NA	NA	NA	hom	NA	VUS	NA	middle	N	N	N	NA	N	N
ID503	Rare Diseases	Proband	FAM451	Male	1	?missed diagnosis	SLC25A15	HGNC:10985|NC000013.11:g.40799270A>G|NM_014252.4:c.269A>G|NP_055067.1:p.(Gln90Arg)	NA	NA	NA	hom no parents	NA	VUS	NA	middle	N	N	NA	NA	N	N
ID505	Rare Diseases	Proband	FAM453	Female	5	?missed diagnosis	CC2D1A	HGNC:30237|NC000019.11:g.13912364T>A|NM_017721.5:c.238T>A|NP_060191.3:p.(Cys80Ser)	HGNC:30237|NC000019.11:g.13918817G>A|NM_017721.5:c.1018G>A|NP_060191.3:p.(Glu340Lys)	NA	NA	both het, no parents		VUS, VUS		middle	N	N	NA	NA	N	N
ID510	Rare Diseases	Proband	FAM458	Male	2	?missed diagnosis	CNTNAP1	HGNC:8011|NC000017.11:g.42685253T>C|NM_003632.3:c.548T>C|NP_003623.1:p.(Ile183Thr)	HGNC:8011|NC000017.11:g.42696039C>T	NA	NA	in trans but only first variant shared with affected brother	NA	VUS, LP	NA	middle	N	N	N	Y	N	N
ID512	Rare Diseases	Proband	FAM460	Male	4.5	?missed diagnosis	UBR1	HGNC:16808|NC000015.11:g.42990087C>T|NM_174916.3:c.3791G>A|NP_777576.1:p.(Gly1264Glu)	NA	NA	NA	hom	NA	VUS	NA	middle	N	N	N	NA	N	N
ID517	Rare Diseases	Proband	FAM465	Female	1	?missed diagnosis	NUP85	HGNC:8734|NC000017.11:g.75231418C>G|NM_001303276.2:c.1035C>G|NP_001290205.1:p.(Asn345Lys)	NA	NA	NA	hom	NA	VUS	NA	middle	N	N	N	NA	N	N
ID518	Rare Diseases	Proband	FAM466	Male	3	?missed diagnosis	CABP2	HGNC:1385|NC000011.11:g.67521978C>T|NM_001318496.2:c.236G>A|NP_001305425.1:p.(Arg79Gln)	NA	NA	NA	hom no parents	NA	VUS	NA	middle	N	N	NA	NA	N	N
ID52	Rare Diseases	Relative	Fam26	Male	2.5	?missed diagnosis	ALG3	HGNC:23056|NC00003.11:g.184245720G>A|NM_001006941.2:c.145C>T|NP_001006942.1:p.(Pro49Ser)	NA	NA	NA	hom, het in mum, no dad and also hom in affected sibling	NA	VUS	previously identified	middle	Y	N	N	N	N	N
ID520	Rare Diseases	Proband	FAM468	Female	1	?missed diagnosis	COQ5	HGNC:28722|NC000012.11:g.120529126T>C|NM_032314.4:c.16A>G|NP_115690.3:p.(Ser6Gly)	HGNC:10055|NC000012.11:g.120534380-120534381ins|NM_001330474.2:c.-432_-431insA	NA	NA	both het no parents	NA	VUS, VUS	second hit is non-coding but high CADD	middle	N	Y	NA	NA	N	N
ID53	Rare Diseases	Proband	Fam26	Male	2.5	?missed diagnosis	ALG3	HGNC:23056|NC00003.11:g.184245720G>A|NM_001006941.2:c.145C>T|NP_001006942.1:p.(Pro49Ser)	NA	NA	NA	hom, het in mum, no dad and also hom in affected sibling	NA	VUS	previously identified	middle	Y	N	N	N	N	N
ID532	Rare Diseases	Proband	FAM480	Male	5	?missed diagnosis	NDUFS4	HGNC:7711|NC00005.11:g.53646253A>C|NM_001318051.2:c.198A>C|NP_001304980.1:p.(Gly66%3D)	NA	NA	NA	hemizygous, absent from dad, no mum		VUS	previously identified	middle	Y	N	NA	NA	N	N
ID533	Rare Diseases	Proband	FAM481	Male	2	?missed diagnosis	SQSTM1	HGNC:11280|NC00005.11:g.179836442A>G	NA	NA	NA	hom no parents	NA	VUS	NA	middle	N	N	NA	NA	N	N
ID534	Rare Diseases	Proband	FAM482	Male	4	?missed diagnosis	AMPD1	HGNC:468|NC00001.11:g.114695448A>G|NM_000036.3:c.22+2T>C	HGNC:468|NC00001.11:g.114695449C>A|NM_000036.3:c.22+1G>T	NA	NA	both het, no parents, but on same haplotype	NA	P, P	NA	middle	N	N	Y	NA	N	N
ID539	Rare Diseases	Proband	FAM487	Male	5	?missed diagnosis	DNAAF1	HGNC:30539|NC000016.11:g.84155575C>G	HGNC:30539|NC000016.11:g.84155691C>T	NA	NA	both het, in trans		VUS		middle	N	N	N	NA	N	N
ID540	Rare Diseases	Proband	FAM488	Male	1	?missed diagnosis	KCNJ1	HGNC:6255|NC000011.11:g.128840155C>T|NM_000220.6:c.146G>A|NP_000211.1:p.(Cys49Tyr)	NA	NA	NA	hom no parents	NA	VUS	NA	middle	N	N	NA	NA	N	N
ID541	Rare Diseases	Proband	FAM489	Female	2	?missed diagnosis	COQ8B	HGNC:19041|NC000019.11:g.40703726C>T|NM_001142555.3:c.583G>A|NP_001136027.1:p.(Val195Met)	HGNC:19041|NC000019.11:g.40710082A>G|NM_001142555.3:c.344T>C|NP_001136027.1:p.(Met115Thr)	NA	NA	both het, no parents	NA	VUS, VUS	NA	middle	N	N	NA	NA	N	N
ID542	Rare Diseases	Proband	FAM490	Female	1	?missed diagnosis	COL4A5	HGNC:2207|NC000023.11:g.108440157G>T|NM_000495.5:c.32G>T|NP_000486.1:p.(Gly11Val)	NA	NA	NA	hom no parents	NA	VUS	NA	middle	N	N	NA	NA	N	N
ID543	Rare Diseases	Proband	FAM491	Female	1	?missed diagnosis	IFITM10	HGNC:40022|NC000011.11:g.1754020C>T	HGNC:2529|NC000011.11:g.1761440G>A|NM_001909.5:c.97C>T|NP_001900.1:p.(Arg33Cys)	NA	NA	both het and no parents	VUS, NA	VUS, VUS	NA	middle	N	N	NA	NA	N	N
ID544	Rare Diseases	Proband	FAM492	Male	2	?missed diagnosis	PYGB	HGNC:9723|NC000020.11:g.25302222A>G|NM_001042472.3:c.1154T>C|NP_001035937.1:p.(Leu385Pro)	HGNC:15868|NC000020.11:g.25323373G>A|NM_001042472.3:c.374C>T|NP_001035937.1:p.(Thr125Met)	NA	NA	in trans	NA	VUS, VUS	NA	middle	N	N	N	NA	N	N
ID545	Rare Diseases	Proband	FAM493	Female	2	?missed diagnosis	BBS4	HGNC:969|NC000015.11:g.72727993A>G|NM_001252678.2:c.125A>G|NP_001239607.1:p.(Gln42Arg)	NA	NA	NA	hom	NA	VUS	previously identified	middle	Y	N	N	NA	N	N
ID546	Rare Diseases	Proband	FAM494	Male	1	?missed diagnosis	PSAT1	HGNC:19129|NC00009.11:g.78301961T>G|NM_021154.5:c.129T>G|NP_066977.1:p.(Ser43Arg)	NA	NA	NA	hom	NA	VUS	NA	middle	N	N	N	NA	N	N
ID550	Rare Diseases	Proband	FAM498	Female	5	?missed partial diagnosis	POLR3H	HGNC:30349|NC000022.11:g.41527298T>C|NM_001018050.4:c.*1985A>G	HGNC:30349|NC000022.11:g.41527369C>T|NM_001018050.4:c.*1914G>A	NA	NA	in trans		VUS, VUS		middle	N	N	N	NA	N	N
ID551	Rare Diseases	Proband	FAM499	Male	1	?missed diagnosis	PDXK	HGNC:8819|NC000021.11:g.43753642G>A|NM_001331030.2:c.562G>A|NP_001317959.1:p.(Ala188Thr)	NA	NA	NA	hom no parents	NA	VUS		middle	N	N	NA	NA	N	N
ID562	Rare Diseases	Proband	FAM510	Female	1	?missed diagnosis	DYNLT2B	HGNC:28482|NC00003.11:g.196296059G>A|NM_001351628.2:c.328C>T|NP_001338557.1:p.(Arg110Cys)	HGNC:28482|NC00003.11:g.196316204-196316205del|NM_001351628.2:c.140_141del|NP_001338557.1:p.(Cys47TyrfsTer13)	NA	NA	both het no parents	NA	VUS, LP	NA	middle	N	N	NA	NA	N	N
ID565	Rare Diseases	Proband	FAM513	Male	3	?missed diagnosis	VPS13A	HGNC:1908|NC00009.11:g.77307991A>T|NM_001018037.2:c.3890A>T|NP_001018047.1:p.(His1297Leu)	HGNC:1908|NC00009.11:g.77337517A>G|NM_001018037.2:c.6241A>G|NP_001018047.1:p.(Lys2081Glu)	NA	NA	first variant from unaffected mum. No dad available.	VUS, NA	VUS, VUS	NA	middle	N	N	N	NA	N	N
ID566	Rare Diseases	Proband	FAM514	Female	1	?missed diagnosis	NARS2	HGNC:26274|NC000011.11:g.78559588A>G|NM_001243251.2:c.-137T>C	HGNC:26274|NC000011.11:g.78571386C>T|NM_001243251.2:c.-482G>A	NA	NA	het no parents	NA	VUS	NA	middle	N	N	NA	NA	N	N
ID569	Rare Diseases	Proband	FAM517	Male	4	?missed diagnosis	RPE65	HGNC:10294|NC00001.11:g.68440936C>T|NM_000329.3:c.560G>A|NP_000320.1:p.(Gly187Glu)	NA	NA	NA	hom, no parents	NA	VUS	previously identified	middle	Y	N	NA	NA	N	N
ID570	Rare Diseases	Proband	FAM518	Male	3	?missed diagnosis	GRIN2C	HGNC:4587|NC000017.11:g.74864327G>A	HGNC:3642|NC000017.11:g.74866177G>A|NM_001258012.4:c.590C>T|NP_001244941.2:p.(Ala197Val)	NA	NA	first variant from mum, no dad	NA	VUS, VUS	NA	middle	N	N	N	NA	N	N
ID573	Rare Diseases	Proband	FAM521	Male	5	?missed diagnosis	CPLANE1	HGNC:25801|NC00005.11:g.37187487C>T|NM_001384732.1:c.4007G>A|NP_001371661.1:p.(Arg1336Gln)	HGNC:25801|NC00005.11:g.37244395C>A|NM_001384732.1:c.550G>T|NP_001371661.1:p.(Ala184Ser)	NA	NA	het in trans		VUS, VUS		middle	N	N	N	NA	N	N
ID576	Rare Diseases	Proband	FAM524	Male	1	?missed partial diagnosis	RRM2B	HGNC:17296|NC00008.11:g.102212856T>A|NM_001172477.1:c.1039A>T|NP_001165948.1:p.(Ile347Phe)	HGNC:17296|NC00008.11:g.102218831G>A|NM_001172477.1:c.883C>T|NP_001165948.1:p.(Leu295Phe)	NA	NA	in trans	NA	VUS, VUS	NA	middle	N	N	N	NA	N	N
ID577	Rare Diseases	Proband	FAM525	Male	3	?missed partial diagnosis	NPHS2	HGNC:13394|NC00001.11:g.179564690C>G|NM_001297575.2:c.378G>C|NP_001284504.1:p.(Lys126Asn)	NA	NA	NA	hom, het in mum, no dad	NA	VUS	previously identified	middle	Y	N	N	NA	N	N
ID578	Rare Diseases	Proband	FAM526	Female	2	?missed diagnosis	AVIL	HGNC:14188|NC000012.11:g.57796402-57796403ins|NM_001172695.2:c.*205_*206insG	HGNC:14188|NC000012.11:g.57796402T>G|NM_001172695.2:c.*205T>G	NA	NA	both het no parents	NA	LP, VUS	NA	middle	N	N	NA	NA	N	N
ID58	Rare Diseases	Relative	Fam3	Female	2	?missed diagnosis	NARS1	HGNC:7643|NC000018.11:g.57601666G>A|NM_004539.4:c.1633C>T|NP_004530.1:p.(Arg545Cys)	NA	NA	NA	hom and also hom in affected sib	NA	VUS	NA	middle	N	N	N	N	N	N
ID580	Rare Diseases	Proband	FAM528	Male	4	?missed diagnosis	G6PC3	HGNC:24861|NC000017.11:g.44071099C>A|NM_001319945.2:c.134C>A|NP_001306874.1:p.(Ala45Glu)	HGNC:24861|NC000017.11:g.44075780G>C	NA	NA	het in trans	NA	VUS, VUS	previously identified	middle	Y	N	N	NA	N	N
ID581	Rare Diseases	Proband	FAM529	Male	2	?missed diagnosis	DNAAF5	HGNC:26013|NC00007.11:g.763933C>T|NM_017802.4:c.1742C>T|NP_060272.3:p.(Ser581Leu)	NA	NA	NA	hom, het in mum, not in dad	NA	VUS	NA	middle	N	N	N	NA	N	N
ID582	Rare Diseases	Proband	FAM530	Female	3	?missed partial diagnosis	CIBAR1	HGNC:30452|NC00008.11:g.93718789G>A|NM_001283034.2:c.544-7605G>A	HGNC:30452|NC00008.11:g.93709764T>A|NM_001283034.2:c.439-7T>A	NA	NA	both het, no parents	NA	Pathogenic, VUS	second hit extended splicing	middle	N	Y	NA	NA	N	N
ID583	Rare Diseases	Proband	FAM531	Male	1.5	?missed diagnosis	CD40LG	HGNC:11935|NC000023.11:g.136650324G>A|NM_000074.3:c.215G>A|NP_000065.1:p.(Cys72Tyr)	NA	NA	NA	hom, het in mum	NA	VUS	NA	middle	N	N	N	NA	N	N
ID585	Rare Diseases	Proband	FAM533	Male	3	?missed diagnosis	DNMT3B	HGNC:2979|NC000020.11:g.32797298C>G|NM_001207055.2:c.1303C>G|NP_001193984.1:p.(Arg435Gly)	HGNC:2979|NC000020.11:g.32800871G>A|NM_001207055.2:c.1756G>A|NP_001193984.1:p.(Gly586Arg)	NA	NA	both het no parents	NA	VUS, VUS	NA	middle	N	N	NA	NA	N	N
ID588	Rare Diseases	Proband	FAM536	Male	3	?missed diagnosis	SLC25A19	HGNC:14409|NC000017.11:g.75283454C>T|NM_001126121.2:c.428G>A|NP_001119593.1:p.(Arg143His)	HGNC:14409|NC000017.11:g.75286446C>T|NM_001126121.2:c.146G>A|NP_001119593.1:p.(Arg49His)	NA	NA	first variant het in mum, no dad	NA, VUS	VUS, VUS	NA	middle	N	N	N	NA	N	N
ID589	Rare Diseases	Proband	FAM537	Female	4	?missed diagnosis	RLBP1	HGNC:10024|NC000015.11:g.89210793C>T|NM_000326.5:c.701G>A|NP_000317.1:p.(Arg234Gln)	HGNC:10024|NC000015.11:g.89215089A>C|NM_000326.5:c.496T>G|NP_000317.1:p.(Trp166Gly)	NA	NA	both het, no parents	NA	VUS, VUS	previously identified	middle	Y	N	NA	NA	N	N
ID59	Rare Diseases	Proband	Fam3	Male	2	?missed diagnosis	NARS1	HGNC:7643|NC000018.11:g.57601666G>A|NM_004539.4:c.1633C>T|NP_004530.1:p.(Arg545Cys)	NA	NA	NA	hom and also hom in affected sib	NA	VUS	NA	middle	N	N	N	N	N	N
ID591	Rare Diseases	Proband	FAM539	Female	5	?missed diagnosis	COL4A5	HGNC:2207|NC000023.11:g.108625707C>T|NM_000495.5:c.3019C>T|NP_000486.1:p.(Pro1007Ser)	NA	NA	NA	het, no parents		VUS	XLD	middle	N	N	NA	NA	N	N
ID592	Rare Diseases	Proband	FAM540	Male	1	?missed diagnosis	SLC5A2	HGNC:11037|NC000016.11:g.31485865T>A|NM_003041.4:c.440T>A|NP_003032.1:p.(Leu147His)	HGNC:11037|NC000016.11:g.31487355C>G|NM_003041.4:c.610C>G|NP_003032.1:p.(Gln204Glu)	HGNC:11037|NC000016.11:g.31490477A>G|NM_003041.4:c.1961A>G|NP_003032.1:p.(Asn654Ser)	NA	all het, second and third variants from unaffected mum. No dad.	NA, NA, P	VUS, VUS, VUS	NA	middle	N	N	N	NA	N	N
ID594	Rare Diseases	Proband	FAM542	Male	4	?missed diagnosis	VPS11	HGNC:14583|NC000011.11:g.119078809T>C|NM_001290185.2:c.2048T>C|NP_001277114.1:p.(Met683Thr)	HGNC:14583|NC000011.11:g.119081603C>T	NA	NA	both het no parents	NA	VUS, VUS	NA	middle	N	N	NA	NA	N	N
ID596	Rare Diseases	Proband	FAM544	Male	2	?missed diagnosis	TULP1	HGNC:12423|NC00006.11:g.35500086T>G|NM_001289395.2:c.1231A>C|NP_001276324.1:p.(Lys411Gln)	HGNC:12423|NC00006.11:g.35500087G>C|NM_001289395.2:c.1230C>G|NP_001276324.1:p.(Asn410Lys)	HGNC:12423|NC00006.11:g.35506070C>T|NM_001289395.2:c.773G>A|NP_001276324.1:p.(Arg258Gln)	NA	all het, first two in the same haplotype, no parents	NA	VUS	previously identified	middle	Y	N	NA	NA	N	N
ID598	Rare Diseases	Proband	FAM546	Male	1	?missed diagnosis	RLBP1	HGNC:10024|NC000015.11:g.89210407-89210407del|NM_000326.5:c.832del|NP_000317.1:p.(Gln278ArgfsTer51)	NA	NA	NA	both het no parents	NA	P, LP	NA	middle	N	N	NA	NA	N	N
ID600	Rare Diseases	Proband	FAM548	Female	4	?missed diagnosis	IFT172	HGNC:30391|NC00002.11:g.27453658C>A|NM_015662.3:c.3793G>T|NP_056477.1:p.(Glu1265Ter)	HGNC:30391|NC00002.11:g.27470935G>C|NM_015662.3:c.1685C>G|NP_056477.1:p.(Thr562Ser)	HGNC:30391|NC00002.11:g.27471091T>C|NM_015662.3:c.1529A>G|NP_056477.1:p.(His510Arg)	NA	all het, no parents	NA, B, NA	LP, VUS, VUS	NA	middle	N	N	NA	NA	N	N
ID601	Rare Diseases	Proband	FAM549	Male	2	?missed diagnosis	RDH5	HGNC:9940|NC000012.11:g.55721342T>C|NM_001199771.3:c.158T>C|NP_001186700.1:p.(Phe53Ser)	HGNC:9940|NC000012.11:g.55721848G>A|NM_001199771.3:c.470G>A|NP_001186700.1:p.(Arg157Gln)	NA	NA	both het no parents	NA	VUS, VUS	previously identified	middle	Y	N	NA	NA	N	N
ID602	Rare Diseases	Proband	FAM550	Male	1	?missed diagnosis	HSD17B10	HGNC:4800|NC000023.11:g.53434320T>C	NA	NA	NA	de novo, hemizygous	NA	VUS	NA	middle	N	N	NA	NA	N	N
ID604	Rare Diseases	Proband	FAM552	Female	3	?missed diagnosis	SELENON	HGNC:15999|NC00001.11:g.25811692T>G|NM_020451.3:c.1094T>G|NP_065184.2:p.(Met365Arg)	NA	NA	NA	hom	NA	VUS	NA	middle	N	N	N	NA	N	N
ID605	Rare Diseases	Proband	FAM553	Male	5	?missed diagnosis	GOSR2	HGNC:4431|NC000017.11:g.46935183-46935187del|NM_001012511.3:c.491_495del|NP_001012529.1:p.(Leu164ArgfsTer9)	HGNC:4431|NC000017.11:g.46935188G>C|NM_001012511.3:c.496G>C|NP_001012529.1:p.(Asp166His)	NA	NA	both het, no parents		LP, VUS		middle	N	N	NA	NA	N	N
ID606	Rare Diseases	Proband	FAM554	Male	5	?missed diagnosis	TBC1D24	HGNC:29203|NC000016.11:g.2496539T>G|NM_001199107.2:c.391T>G|NP_001186036.1:p.(Cys131Gly)	HGNC:29203|NC000016.11:g.2498366C>T|NM_001199107.2:c.1112C>T|NP_001186036.1:p.(Ser371Phe)	NA	NA	het in trans		VUS, VUS		middle	N	N	N	NA	N	N
ID613	Rare Diseases	Proband	FAM561	Female	5	?missed diagnosis	PGAP1	HGNC:25712|NC00002.11:g.196872452A>G|NM_001321099.2:c.1195T>C|NP_001308028.1:p.(Cys399Arg)	HGNC:25712|NC00002.11:g.196885461T>A|NM_001321099.2:c.713A>T|NP_001308028.1:p.(Asp238Val)	NA	NA	in trans		VUS, VUS		middle	N	N	N	NA	N	N
ID62	Rare Diseases	Relative	Fam34	Female	2.5	?missed partial diagnosis	PROC	HGNC:9451|NC00002.11:g.127428468T>G|NM_000312.4:c.908T>G|NP_000303.1:p.(Leu303Arg)	HGNC:9451|NC00002.11:g.127428809G>A|NM_000312.4:c.1249G>A|NP_000303.1:p.(Val417Met)	NA	NA	first variant from unaffected dad, no mum, both variants in affected sister	NA	VUS, VUS	previously identified	middle	Y	N	N	N	N	N
ID623	Rare Diseases	Proband	FAM571	Female	2	?missed diagnosis	PARS2	HGNC:30563|NC00001.11:g.54758323G>A|NM_152268.4:c.839C>T|NP_689481.2:p.(Ala280Val)	NA	NA	NA	hom no parents	NA	VUS	NA	middle	N	N	NA	NA	N	N
ID624	Rare Diseases	Proband	FAM572	Female	2	?missed diagnosis	CCDC22	HGNC:28909|NC000023.11:g.49248715A>G	HGNC:28909|NC000023.11:g.49249180C>T	NA	NA	both het, no parents	NA	VUS, VUS	NA	middle	N	N	NA	NA	N	N
ID625	Rare Diseases	Proband	FAM573	Male	1	?missed diagnosis	KCTD7	HGNC:21957|NC00007.11:g.66633428G>C|NM_001167961.2:c.298G>C|NP_001161433.1:p.(Asp100His)	HGNC:21957|NC00007.11:g.66639002C>T|NM_001167961.2:c.640C>T|NP_001161433.1:p.(Arg214Trp)	NA	NA	in trans	NA	VUS, VUS	NA	middle	N	N	N	NA	N	N
ID626	Rare Diseases	Proband	FAM574	Female	1.5	?missed diagnosis	ALKBH6	HGNC:28243|NC000019.11:g.36006538G>A|NM_001039876.3:c.752C>T|NP_001034965.1:p.(Pro251Leu)	NA	NA	NA	in trans	NA	VUS	previously identified	middle	Y	N	N	NA	N	N
ID627	Rare Diseases	Proband	FAM575	Male	1	?missed diagnosis	SLITRK6	HGNC:23503|NC000013.11:g.85794947C>A|NM_032229.3:c.1562G>T|NP_115605.2:p.(Cys521Phe)	NA	NA	NA	hom	NA	VUS	NA	middle	N	N	N	NA	N	N
ID628	Rare Diseases	Proband	FAM576	Female	3	?missed diagnosis	WFS1	HGNC:12762|NC00004.11:g.6289071G>A|NM_001145853.1:c.400G>A|NP_001139325.1:p.(Ala134Thr)	HGNC:12762|NC00004.11:g.6295056C>T|NM_001145853.1:c.728C>T|NP_001139325.1:p.(Ala243Val)	HGNC:12762|NC00004.11:g.6301060C>T|NM_001145853.1:c.1265C>T|NP_001139325.1:p.(Ala422Val)	HGNC:12762|NC00004.11:g.6301428G>A|NM_001145853.1:c.1633G>A|NP_001139325.1:p.(Val545Met)	all het, no parents	VUS, VUS, VUS, VUS	VUS, VUS, VUS, VUS	NA	middle	N	N	NA	NA	N	N
ID63	Rare Diseases	Proband	Fam34	Male	2.5	?missed partial diagnosis	PROC	HGNC:9451|NC00002.11:g.127428468T>G|NM_000312.4:c.908T>G|NP_000303.1:p.(Leu303Arg)	HGNC:9451|NC00002.11:g.127428809G>A|NM_000312.4:c.1249G>A|NP_000303.1:p.(Val417Met)	NA	NA	first variant from unaffected dad, no mum, both variants in affected sister	NA	VUS, VUS	previously identified	middle	Y	N	N	N	N	N
ID631	Rare Diseases	Proband	FAM579	Male	5	?missed diagnosis	GTPBP2	HGNC:4670|NC00006.11:g.43621750C>T|NM_001286216.2:c.1409G>A|NP_001273145.1:p.(Arg470His)	HGNC:4670|NC00006.11:g.43625460C>T	NA	NA	both het no parents		VUS, VUS		middle	N	N	NA	NA	N	N
ID634	Rare Diseases	Proband	FAM582	Female	1	?missed diagnosis	ALG12	HGNC:19358|NC000022.11:g.49913514C>T|NM_024105.4:c.166G>A|NP_077010.1:p.(Asp56Asn)	NA	NA	NA	hom but no parents	VUS	VUS	NA	middle	N	N	NA	NA	N	N
ID637	Rare Diseases	Proband	FAM585	Female	1	?missed diagnosis	CFAP53	HGNC:26530|NC000018.11:g.50242969C>A|NM_145020.5:c.1144G>T|NP_659457.2:p.(Glu382Ter)	HGNC:26530|NC000018.11:g.50262051G>A	NA	NA	both het, no parents	NA	LP, LP	NA	middle	N	N	NA	NA	N	N
ID639	Rare Diseases	Proband	FAM587	Male	2	?missed diagnosis	SPRTN	HGNC:25356|NC00001.11:g.231336865T>G	NA	NA	NA	hom, het in mum and no dad	NA	VUS	NA	middle	N	N	N	NA	N	N
ID640	Rare Diseases	Proband	FAM588	Female	4	?missed diagnosis	ALS2	HGNC:443|NC00002.11:g.201753165G>T|NM_020919.4:c.1718C>A|NP_065970.2:p.(Ala573Glu)	NA	NA	NA	hom, het in dad, no mum	NA	VUS	previously identified	middle	Y	N	N	NA	N	N
ID644	Rare Diseases	Proband	FAM592	Male	2	?missed diagnosis	SELENOI	HGNC:29361|NC00002.11:g.26383299G>A|NM_033505.4:c.683G>A|NP_277040.1:p.(Gly228Asp)	HGNC:29361|NC00002.11:g.26385066C>T|NM_033505.4:c.839C>T|NP_277040.1:p.(Ser280Leu)	NA	NA	both het, no parents	NA	VUS, VUS	NA	middle	N	N	NA	NA	N	N
ID645	Rare Diseases	Proband	FAM593	Male	2.5	?missed diagnosis	TFG	HGNC:11758|NC00003.11:g.100728760G>A|NM_001007565.2:c.317G>A|NP_001007566.1:p.(Arg106His)	NA	NA	NA	hom	NA	VUS	previously identified	middle	Y	N	N	NA	N	N
ID648	Rare Diseases	Proband	FAM596	Female	5	?missed diagnosis	COL4A5	HGNC:2207|NC000023.11:g.108625707C>T|NM_000495.5:c.3019C>T|NP_000486.1:p.(Pro1007Ser)	NA	NA	NA	het, absent from dad, no mum		VUS	XLD	middle	N	N	N	NA	N	N
ID649	Rare Diseases	Proband	FAM597	Male	3	?missed diagnosis	MOCOS	HGNC:18234|NC000018.11:g.36213459G>A|NM_017947.4:c.1312G>A|NP_060417.4:p.(Glu438Lys)	HGNC:18234|NC000018.11:g.36248929G>T|NM_017947.4:c.1968G>T|NP_060417.4:p.(Glu656Asp)	NA	NA	both het, no parents	NA	VUS, VUS	NA	middle	N	N	NA	NA	N	N
ID650	Rare Diseases	Proband	FAM598	Male	4	?missed diagnosis	RAB18	HGNC:14244|NC000010.11:g.27504672C>G|NM_001256410.2:c.68+235C>G	HGNC:14244|NC000010.11:g.27509877T>A|NM_001256410.2:c.71T>A|NP_001243339.1:p.(Leu24Gln)	NA	NA	in trans	NA, P	VUS, VUS	NA	middle	N	N	N	NA	N	N
ID651	Rare Diseases	Proband	FAM599	Female	3	?missed diagnosis	PDE6C	HGNC:8787|NC000010.11:g.93646016T>C|NM_006204.4:c.1904T>C|NP_006195.3:p.(Leu635Pro)	NA	NA	NA	hom	NA	VUS	NA	middle	N	N	N	NA	N	N
ID657	Rare Diseases	Proband	FAM605	Male	1	?missed diagnosis	KY	HGNC:26576|NC00003.11:g.134603815G>T|NM_001350859.2:c.1702C>A|NP_001337788.1:p.(Pro568Thr)	NA	NA	NA	hom	NA	VUS	NA	middle	N	N	N	NA	N	N
ID665	Rare Diseases	Proband	FAM613	Male	3	?missed diagnosis	BBS12	HGNC:26648|NC00004.11:g.122742947A>C|NM_001178007.2:c.1055A>C|NP_001171478.1:p.(Gln352Pro)	NA	NA	NA	hom	VUS/P	NA	VUS	middle	N	N	N	NA	N	N
ID671	Rare Diseases	Proband	FAM619	Male	3	?missed diagnosis	USH1G	HGNC:16356|NC000017.11:g.74923052C>G|NM_001282489.3:c.-235G>C	NA	NA	NA	hom no parents	NA	VUS	NA	middle	N	N	NA	NA	N	N
ID673	Rare Diseases	Proband	FAM621	Female	5	?missed diagnosis	RBP3	HGNC:9921|NC000010.11:g.47350103T>C|NM_002900.3:c.1619T>C|NP_002891.1:p.(Leu540Pro)	NA	NA	NA	hom, het in unaffected mum and no dad	NA	VUS		middle	N	N	N	NA	N	N
ID674	Rare Diseases	Proband	FAM622	Female	1	?missed diagnosis	CEP78	HGNC:25740|NC00009.11:g.78243568A>G|NM_001098802.3:c.710A>G|NP_001092272.1:p.(Asn237Ser)	HGNC:25740|NC00009.11:g.78252010C>T|NM_001098802.3:c.1175C>T|NP_001092272.1:p.(Pro392Leu)	NA	NA	hom for both variants, parents missing	NA	VUS	NA	middle	N	N	NA	NA	N	N
ID675	Rare Diseases	Proband	FAM623	Female	4	?missed partial diagnosis	AGXT	HGNC:341|NC00002.11:g.240871416A>T|NM_000030.3:c.491A>T|NP_000021.1:p.(Gln164Leu)	NA	NA	NA	hom no parents	NA	VUS	NA	middle	N	N	NA	NA	N	N
ID677	Rare Diseases	Relative	FAM625	Male	3.5	?missed diagnosis	KERA	HGNC:6309|NC000012.11:g.91055473G>A|NM_007035.4:c.809C>T|NP_008966.1:p.(Ser270Leu)	NA	NA	NA	hom and hom in affected sib. Het in Dad, no Mum.	NA	VUS		middle	N	N	N	N	N	N
ID679	Rare Diseases	Proband	FAM627	Female	1	?missed diagnosis	KERA	HGNC:6309|NC000012.11:g.91055453C>A|NM_007035.4:c.829G>T|NP_008966.1:p.(Val277Phe)	NA	NA	NA	hom no parents	NA	VUS	NA	middle	N	N	NA	NA	N	N
ID68	Rare Diseases	Proband	Fam38	Male	5	?missed diagnosis	LRPPRC	HGNC:15714|NC00002.11:g.43995874C>T|NM_133259.4:c.74G>A|NP_573566.2:p.(Arg25His)	NA	NA	NA	hom and hom in all affecteds	VUS	VUS		middle	N	N	N	N	N	N
ID76	Rare Diseases	Proband	Fam45	Male	4.5	?missed diagnosis	PIGU	HGNC:15791|NC000020.11:g.34657235C>T|NM_080476.5:c.140G>A|NP_536724.1:p.(Gly47Asp)	NA	NA	NA	hom, also in affected sib	NA	VUS		middle	N	N	N	N	N	N
ID77	Rare Diseases	Proband	Fam46	Male	4.5	?missed diagnosis	TOP3A	HGNC:11992|NC000017.11:g.18308381G>A|NM_001320759.2:c.29+501C>T	HGNC:11992|NC000017.11:g.18314670G>C|NM_001320759.2:c.-103C>G	NA	NA	both het and both in affected sib, but no parents for phase	NA	VUS	previously identified	middle	Y	N	NA	N	N	N
ID78	Rare Diseases	Relative	Fam46	Female	4.5	?missed diagnosis	TOP3A	HGNC:11992|NC000017.11:g.18308381G>A|NM_001320759.2:c.29+501C>T	HGNC:11992|NC000017.11:g.18314670G>C|NM_001320759.2:c.-103C>G	NA	NA	both het and both in affected sib, but no parents for phase	NA	VUS	previously identified	middle	Y	N	NA	N	N	N
ID8	Rare Diseases	Proband	Fam23	Male	1	?missed diagnosis	GUCY2D	HGNC:4689|NC000017.11:g.8003744G>T|NM_000180.4:c.697G>T|NP_000171.1:p.(Val233Phe)	NA	NA	NA	hom no parents	NA	VUS	NA	middle	N	N	NA	NA	N	N
ID83	Rare Diseases	Proband	Fam5	Male	3.5	?missed diagnosis	BRF1	HGNC:11551|NC000014.11:g.105272738C>T|NM_001242786.2:c.77G>A|NP_001229715.1:p.(Arg26His)	HGNC:11551|NC000014.11:g.105272747A>G|NM_001242786.2:c.68T>C|NP_001229715.1:p.(Leu23Pro)	NA	NA	second variant from unaffected mother. No father.	NA	VUS	NA	middle	N	N	N	NA	N	N
ID84	Rare Diseases	Relative	Fam5	Male	3.5	?missed diagnosis	BRF1	HGNC:11551|NC000014.11:g.105272738C>T|NM_001242786.2:c.77G>A|NP_001229715.1:p.(Arg26His)	HGNC:11551|NC000014.11:g.105272747A>G|NM_001242786.2:c.68T>C|NP_001229715.1:p.(Leu23Pro)	NA	NA	het in trans and also compound het in affected brother	NA	VUS	NA	middle	N	N	N	N	N	N
ID87	Rare Diseases	Proband	Fam51	Male	4.5	?missed diagnosis	SLC26A5	HGNC:9359|NC00007.11:g.103374463-103374464ins|NM_001167962.2:c.2074_2075insGTGCTGTG|NP_001161434.1:p.(Ala692GlyfsTer26)	HGNC:9359|NC00007.11:g.103374463G>A|NM_001167962.2:c.2075C>T|NP_001161434.1:p.(Ala692Val)	NA	NA	both het and in trans and affected sib has the same two variants	NA	P, VUS	previously identified	middle	Y	N	N	N	N	N
ID88	Rare Diseases	Relative	Fam51	Female	4.5	?missed diagnosis	SLC26A5	HGNC:9359|NC00007.11:g.103374463-103374464ins|NM_001167962.2:c.2074_2075insGTGCTGTG|NP_001161434.1:p.(Ala692GlyfsTer26)	HGNC:9359|NC00007.11:g.103374463G>A|NM_001167962.2:c.2075C>T|NP_001161434.1:p.(Ala692Val)	NA	NA	both het and in trans and affected sib has the same two variants	NA	P, VUS	previously identified	middle	Y	N	N	N	N	N
ID9	Rare Diseases	Proband	Fam24	Female	4	?missed diagnosis	COL6A3	HGNC:2213|NC00002.11:g.237364367T>C|NM_004369.4:c.5900A>G|NP_004360.2:p.(Glu1967Gly)	HGNC:2213|NC00002.11:g.237365846G>A|NM_004369.4:c.5690C>T|NP_004360.2:p.(Pro1897Leu)	HGNC:2213|NC00002.11:g.237377086G>A|NM_004369.4:c.2756C>T|NP_004360.2:p.(Ala919Val)	NA	all het, variants 1 and 3 from dad, and 2 from mum	NA, VUS, LB/VUS	VUS, VUS, VUS	NA	middle	N	N	N	NA	N	N
ID95	Rare Diseases	Relative	Fam55	Male	2.5	?missed diagnosis	PRUNE1	HGNC:13420|NC00001.11:g.151033915G>A	NA	NA	NA	hom and hom in affected sib	NA	VUS	previously reported	middle	Y	N	N	N	N	N
ID96	Rare Diseases	Proband	Fam55	Female	2.5	?missed diagnosis	PRUNE1	HGNC:13420|NC00001.11:g.151033915G>A	NA	NA	NA	hom and hom in affected sib	NA	VUS	previously reported	middle	Y	N	N	N	N	N
ID99	Rare Diseases	Proband	Fam57	Male	4.5	?missed diagnosis	SDR9C7	HGNC:29958|NC000012.11:g.56930295C>T|NM_148897.3:c.491G>A|NP_683695.1:p.(Arg164His)	NA	NA	NA	hom and affected sib also hom	NA	VUS	NA	middle	N	N	N	N	N	N

## Sheet: Low Priority
fake ID	programme	participant_type	fake_fam_id	sex	GenePy_rank	comments	gene	variant1	variant2	variant3	variant4	phase	clinVar	ACMG	other_comments	Priority	Previously identified	At least one non coding?	In cis?	Does not segregate	Common in callset	no second hit
ID102	Rare Diseases	Proband	Fam58	Male	3	?missed diagnosis	KDM5C	HGNC:11114|NC000023.11:g.53215869C>G|NM_001146702.2:c.688G>C|NP_001140174.1:p.(Glu230Gln)	NA	NA	NA	hom in proband, unaffected brother and affected brother. Het in mum, absent in affected sister and dad.	NA	VUS		low	N	N	NA	Y	N	N
ID12	Rare Diseases	Proband	Fam31	Female	2	?missed diagnosis	DPM1	HGNC:3005|NC000020.11:g.50958295G>A|NM_001317034.1:c.161+68C>T	NA	NA	NA	hom	NA	VUS	no coding variants	low	N	Y	N	NA	N	N
ID12	Rare Diseases	Proband	Fam31	Female	2	?missed diagnosis	NDUFAF3	HGNC:29918|NC00003.11:g.49021303G>A	NA	NA	NA	hom	NA	VUS	no coding variants	low	N	Y	N	NA	N	N
ID149	Rare Diseases	Proband	FAM97	Female	3	?missed diagnosis	ITPA	HGNC:6176|NC000020.11:g.3214229G>A|NM_001267623.2:c.140+171G>A	NA	NA	NA	hom and het in unaffected mother. No Dad available.	NA	NA	no coding variants	low	N	Y	N	NA	N	N
ID154	Rare Diseases	Proband	FAM102	Female	2	?missed diagnosis	P3H2	HGNC:19317|NC00003.11:g.190017364C>G|NM_001134418.2:c.-63-21922G>C	HGNC:19317|NC00003.11:g.190048942T>C|NM_001134418.2:c.-63-53500A>G	NA	NA	both het, no parents	NA	VUS, VUS	no coding variants	low	N	Y	NA	NA	N	N
ID163	Rare Diseases	Proband	FAM111	Male	3	?missed diagnosis	DTNBP1	HGNC:17328|NC00006.11:g.15625431A>G|NM_001271667.2:c.112+1912T>C	NA	NA	NA	hom	NA	VUS	no coding variants	low	N	Y	N	NA	N	N
ID164	Rare Diseases	Proband	FAM112	Female	1	?missed diagnosis	NUP62	HGNC:8066|NC000019.11:g.49909684A>G|NM_001193357.2:c.124T>C|NP_001180286.1:p.(Phe42Leu)	HGNC:8066|NC000019.11:g.49923240T>G|NM_001193357.2:c.-78+6177A>C	NA	NA	both het, no parents	NA	VUS	second variant in non-coding	low	N	Y	NA	NA	N	N
ID17	Rare Diseases	Proband	Fam42	Male	1	?missed diagnosis	INTS8	HGNC:26048|NC00008.11:g.94838409G>C|NM_017864.4:c.862-54G>C	NA	NA	NA	hom	NA	VUS	no coding variants	low	N	Y	N	NA	N	N
ID173	Rare Diseases	Proband	FAM121	Male	2	?missed diagnosis	CNNM4	HGNC:105|NC00002.11:g.96760220G>A	NA	NA	NA	hom	NA	VUS	no coding variants	low	N	Y	N	NA	N	N
ID180	Rare Diseases	Proband	FAM128	Male	1	?missed diagnosis	GALC	HGNC:4115|NC000014.11:g.87947814G>C|NM_000153.4:c.1403C>G|NP_000144.2:p.(Thr468Ser)	HGNC:4115|NC000014.11:g.87993029C>G|NM_000153.4:c.136G>C|NP_000144.2:p.(Asp46His)	NA	NA	in trans	first variant conflicting	both VUS	NA	low	N	N	N	NA	N	N
ID187	Rare Diseases	Proband	FAM135	Female	3	?missed diagnosis	PYCR2	HGNC:30262|NC00001.11:g.225922386G>C|NM_001271681.2:c.139-3C>G	NA	NA	NA	hom	NA	VUS	no coding variants	low	N	N	N	NA	N	N
ID188	Rare Diseases	Proband	FAM136	Male	4	?missed diagnosis	TBC1D20	HGNC:16133|NC000020.11:g.436289A>G	NA	NA	NA	hom	NA	VUS	no coding variants	low	N	Y	N	NA	N	N
ID190	Rare Diseases	Proband	FAM138	Female	4	?missed diagnosis	OCLN	HGNC:8104|NC00005.11:g.69533305T>C|NM_001205254.2:c.892-1389T>C	NA	NA	NA	hom, het in mum and no dad	NA	VUS	no coding variants	low	N	Y	N	NA	N	N
ID191	Rare Diseases	Proband	FAM139	Male	5	?missed diagnosis	RRM2B	HGNC:17296|NC00008.11:g.102223085A>G|NM_001172477.1:c.766+961T>C	HGNC:17296|NC00008.11:g.102224151A>G|NM_001172477.1:c.672-11T>C	NA	NA	hom, no parents		VUS, VUS	both variants non-coding	low	N	Y	NA	NA	N	N
ID192	Rare Diseases	Proband	FAM140	Male	1	?missed diagnosis	IGF1	HGNC:5464|NC000012.11:g.102440790T>C|NM_000618.5:c.221-21100A>G	NA	NA	NA	hom, no parents	NA	VUS	no coding variants	low	N	N	NA	NA	N	N
ID216	Rare Diseases	Proband	FAM164	Male	2	?missed diagnosis	ALPK3	HGNC:17574|NC000015.11:g.84827557C>T|NM_020778.5:c.256C>T|NP_065829.4:p.(Arg86Trp)	HGNC:17574|NC000015.11:g.84857913C>T|NM_020778.5:c.3175C>T|NP_065829.4:p.(Arg1059Ter)	HGNC:17574|NC000015.11:g.84864518C>T|NM_020778.5:c.4576C>T|NP_065829.4:p.(Pro1526Ser)	NA	all het, no parents	NA, VUS/P, NA	VUS, P, VUS	NA	low	N	N	NA	NA	N	N
ID217	Rare Diseases	Proband	FAM165	Male	1	?missed partial diagnosis	CHST3	HGNC:1971|NC000010.11:g.71970468C>T|NM_004273.5:c.-108+5774C>T	HGNC:1971|NC000010.11:g.71975717A>G|NM_004273.5:c.-108+11023A>G	NA	NA	both het, no parents	NA	VUS, VUS	no coding variants	low	N	Y	NA	NA	N	N
ID226	Rare Diseases	Proband	FAM174	Female	5	?missed partial diagnosis	SOX18	HGNC:11194|NC000020.11:g.64048789C>G|NM_018419.3:c.532G>C|NP_060889.1:p.(Ala178Pro)	NA	NA	NA	het from unaffected(?) father		VUS		low	N	N	NA	NA	N	N
ID23	Rare Diseases	Proband	Fam68	Female	1	?missed diagnosis	LARP7	HGNC:24912|NC00004.11:g.112646676G>C|NM_001267039.4:c.387+5G>C	NA	NA	NA	hom	NA	VUS	no coding variants	low	N	Y	N	NA	N	N
ID235	Rare Diseases	Proband	FAM183	Female	1	?missed diagnosis	SLC16A2	HGNC:10923|NC000023.11:g.74464379G>T|NM_006517.5:c.430+42312G>T	HGNC:10923|NC000023.11:g.74464379G>T|NM_006517.5:c.430+42312G>T	NA	NA	both het, no parents	NA	VUS, VUS	no coding variants	low	N	Y	NA	NA	N	N
ID25	Rare Diseases	Proband	Fam70	Male	1	?missed diagnosis	ACER3	HGNC:16066|NC000011.11:g.76863314A>C|NM_001300953.2:c.103+2235A>C	NA	NA	NA	hom	NA	VUS	no coding variants	low	N	Y	N	NA	N	N
ID250	Rare Diseases	Proband	FAM198	Male	1	?missed diagnosis	PFN1	HGNC:8881|NC000017.11:g.4951769G>C|NM_001193503.2:c.-2-59G>C	NA	NA	NA	hom, no parents	NA	VUS	no coding variants	low	N	Y	NA	NA	N	N
ID255	Rare Diseases	Proband	FAM203	Female	4	?missed diagnosis	GATB	HGNC:8849|NC00004.11:g.151708042C>T|NM_001363341.2:c.823G>A|NP_001350270.1:p.(Val275Ile)	HGNC:8849|NC00004.11:g.151698661A>T|NM_001363341.2:c.1197+2668T>A	HGNC:8849|NC00004.11:g.151698657-151698660del|NM_001363341.2:c.1197+2669_1197+2672del	HGNC:8849|NC00004.11:g.151697960-151697961ins|NM_001363341.2:c.1197+3368_1197+3369insCACATATATA	all het no parents	NA	VUS, VUS, VUS, VUS	variants 2,3,4 are non coding	low	N	Y	NA	NA	N	N
ID259	Rare Diseases	Proband	FAM207	Male	1	?missed diagnosis	SPR	HGNC:11257|NC00002.11:g.72883537_72883538insT	HGNC:11257|NC00002.11:g.72883542_72883543insGT	NA	NA	both het, no parents	NA	VUS, VUS	no coding variants	low	N	Y	NA	NA	N	N
ID265	Rare Diseases	Proband	FAM213	Male	5	?missed diagnosis	SUFU	HGNC:16466|NC000010.11:g.102541172G>C|NM_001178133.2:c.318-8798G>C	HGNC:16466|NC000010.11:g.102629562G>A|NM_016169.4:c.1366-504G>A	NA	NA	het in trans but both non-coding		non-coding	VUS, VUS	low	N	N	N	NA	N	N
ID307	Rare Diseases	Proband	FAM255	Male	5	?missed diagnosis	NUS1	HGNC:21042|NC00006.11:g.117691559-117691560ins|NM_138459.5:c.416-1483_416-1482insATATATAT	NA	NA	NA	hom,but non-coding		VUS	non coding	low	N	N	N	NA	N	N
ID313	Rare Diseases	Proband	FAM261	Male	2	?missed diagnosis	SEPSECS	HGNC:30605|NC00004.11:g.25146213T>G|NM_016955.4:c.805-1080A>C	NA	NA	NA	hom	NA	VUS	no coding variants	low	N	Y	N	NA	N	N
ID321	Rare Diseases	Proband	FAM269	Male	2	?missed diagnosis	ARMC9	HGNC:20730|NC00002.11:g.231206251C>G|NM_001271466.4:c.13C>G|NP_001258395.2:p.(Leu5Val)	HGNC:20730|NC00002.11:g.231198697A>G|NM_001271466.4:c.-286A>G	NA	NA	first variant het, absent in mum, second variant in mum, no dad	NA	VUS, VUS	no second hit is extended splice and low splice AI	low	N	N	N	NA	N	N
ID333	Rare Diseases	Proband	FAM281	Male	4	?missed diagnosis	HYCC1	HGNC:24587|NC00007.11:g.22947281T>C|NM_001363466.2:c.992-34A>G	HGNC:24587|NC00007.11:g.22942004T>C|NM_001363466.2:c.*4187A>G	HGNC:24587|NC00007.11:g.23017771T>A	NA	all het, no parents	NA	VUS, VUS, VUS	no coding variants	low	N	Y	NA	NA	N	N
ID343	Rare Diseases	Proband	FAM291	Female	3	?missed diagnosis	SETX	HGNC:445|NC00009.11:g.132275338G>A|NM_001351527.2:c.7018C>T|NP_001338456.1:p.(Arg2340Ter)	HGNC:445|NC00009.11:g.132347953A>G|NM_001351527.2:c.177+1299T>C	NA	NA	both het no parents	NA	pathogenic, VUS	second hit non-coding	low	N	Y	NA	NA	N	N
ID347	Rare Diseases	Proband	FAM295	Female	2	?missed diagnosis	RINT1	HGNC:21876|NC00007.11:g.105546968G>T|NM_001346599.2:c.340G>T|NP_001333528.1:p.(Val114Leu)	HGNC:21876|NC00007.11:g.105546969T>A|NM_001346599.2:c.341T>A|NP_001333528.1:p.(Val114Glu)	NA	NA	both het on same haplotype, no parents	NA,NA	VUS,VUS		low	N	N	Y	NA	N	N
ID350	Rare Diseases	Proband	FAM298	Male	2	?missed diagnosis	PAX7	HGNC:8621|NC00001.11:g.18641749G>A|NM_001135254.2:c.586+5378G>A	HGNC:8621|NC00001.11:g.18655358A>C|NM_001135254.2:c.586+18987A>C	NA	NA	both het, no parents	NA	VUS, VUS	no coding variants	low	N	Y	NA	NA	N	N
ID351	Rare Diseases	Proband	FAM299	Male	3.5	?missed diagnosis	FHL1	HGNC:3702|NC000023.11:g.136196768C>T	HGNC:3702|NC000023.11:g.136196802G>C	NA	NA	het, no parents	NA	VUS, VUS	no coding variants	low	N	Y	NA	NA	N	N
ID358	Rare Diseases	Proband	FAM306	Female	3	?missed diagnosis	PSMB4	HGNC:9541|NC00001.11:g.151401834C>T	NA	NA	NA	hom	NA	VUS	no coding variants	low	N	Y	N	NA	N	N
ID359	Rare Diseases	Relative	FAM307	Male	5	?missed diagnosis	GP6	HGNC:14388|NC000019.11:g.55015710T>G|NM_001083899.2:c.748A>C|NP_001077368.2:p.(Ser250Arg)	NA	NA	NA	hom but het in affected sib	NA	VUS		low	N	N	N	Y	N	N
ID369	Rare Diseases	Relative	FAM317	Female	1	?missed diagnosis	UNC119	HGNC:12565|NC000017.11:g.28554954C>T	NA	NA	NA	hom, and het in affected sib but slightly different phenotype		VUS		low	N	N	NA	NA	N	N
ID388	Rare Diseases	Proband	FAM336	Female	3	?missed diagnosis	NACC1	HGNC:20967|NC000019.11:g.13116056G>C|NM_001136035.4:c.255-4C>G	NA	NA	NA	hom	NA	VUS	non-coding splice variant	low	N	N	N	NA	N	N
ID391	Rare Diseases	Proband	FAM339	Male	2	?missed diagnosis	RLIM	HGNC:13429|NC000023.11:g.74613491T>C|NM_016120.4:c.-24+931A>G	NA	NA	NA	hemizygous, het in mum	NA	VUS	no coding variants	low	N	N	NA	NA	N	N
ID396	Rare Diseases	Proband	FAM344	Male	4	?missed diagnosis	TBCK	HGNC:28261|NC00004.11:g.106315941G>C|NM_001142415.2:c.-26+305G>C	NA	NA	NA	hom	NA	VUS	no coding variants	low	N	Y	N	NA	N	N
ID422	Rare Diseases	Proband	FAM370	Male	1	?missed diagnosis	GATB	HGNC:8849|NC00004.11:g.151760975G>A|NM_001363341.2:c.8C>T|NP_001350270.1:p.(Ala3Val)	HGNC:8849|NC00004.11:g.151719817A>T|NM_001363341.2:c.328-279T>A	HGNC:8849|NC00004.11:g.151694865A>C|NM_001363341.2:c.1198-6102T>G	HGNC:8849|NC00004.11:g.151698522G>C|NM_001363341.2:c.1197+2807C>G	all het, no parents	NA	VUS, VUS, VUS, VUS	variants 2,3,4 are non coding	low	N	Y	NA	NA	N	N
ID431	Rare Diseases	Proband	FAM379	Female	3.5	?missed diagnosis	PTPRN	HGNC:9676|NC00002.11:g.219286762G>A|NM_001039550.2:c.*765G>A	NA	NA	NA	hom, het in mum, no dad	NA	VUS	no coding variants	low	N	Y	N	NA	N	N
ID452	Rare Diseases	Proband	FAM400	Male	1	?missed diagnosis	PTCD3	HGNC:24717|NC00002.11:g.86119043A>G|NM_017952.6:c.537A>G|NP_060422.4:p.(Ala179%3D)	NA	NA	NA	hom	NA	VUS	no coding variants	low	N	N	N	NA	N	N
ID453	Rare Diseases	Proband	FAM401	Male	3	?missed diagnosis	ATR	HGNC:882|NC00003.11:g.142461040T>A|NM_001184.4:c.7192+900A>T	NA	NA	NA	hom, het in mum, no dad	NA	VUS	no coding variants	low	N	Y	N	NA	N	N
ID455	Rare Diseases	Proband	FAM403	Female	5	?missed diagnosis	LONP1	HGNC:9479|NC000019.11:g.5707701G>A|NM_001276479.2:c.866C>T|NP_001263408.1:p.(Thr289Ile)	HGNC:9479|NC000019.11:g.5706261-5706264del|NM_001276479.2:c.955-272_955-269del	NA	NA	in trans but second variant non-coding		VUS	second variant intronic indel	low	N	Y	N	NA	N	N
ID469	Rare Diseases	Proband	FAM417	Male	1	?missed diagnosis	DPM2	HGNC:3006|NC00009.11:g.127936673G>A	NA	NA	NA	hom	NA	VUS	no coding variants	low	N	Y	N	NA	N	N
ID479	Rare Diseases	Proband	FAM427	Female	2	?missed diagnosis	SHROOM4	HGNC:29215|NC000023.11:g.50769522G>A|NM_020717.5:c.117+44380C>T	NA	NA	NA	hom, no parents	NA	VUS	no coding variants	low	N	N	NA	NA	N	N
ID489	Rare Diseases	Proband	FAM437	Female	5	?missed diagnosis	UBQLN2	HGNC:12509|NC000023.11:g.56566165-56566165del|NM_013444.4:c.*417del	HGNC:12509|NC000023.11:g.56566163T>C|NM_013444.4:c.*415T>C	NA	NA	both het no parents			both non-coding	low	N	Y	NA	NA	N	N
ID496	Rare Diseases	Proband	FAM444	Male	2	?missed diagnosis	MED25	HGNC:28845|NC000019.11:g.49838658A>G|NM_001378355.1:c.2225A>G|NP_001365284.1:p.(Lys742Arg)	NA	NA	NA	hom	NA	VUS	no coding variants	low	N	Y	N	NA	N	N
ID497	Rare Diseases	Proband	FAM445	Female	2	?missed diagnosis	UBA5	HGNC:23230|NC00003.11:g.132665860G>A|NM_001320210.2:c.31G>A|NP_001307139.1:p.(Asp11Asn)	HGNC:23230|NC00003.11:g.132660909A>G|NM_001320210.2:c.-147A>G	NA	NA	het no parents	NA	VUS	second hit non coding	low	N	Y	NA	NA	N	N
ID531	Rare Diseases	Proband	FAM479	Male	5	?missed diagnosis	PYURF	HGNC:44317|NC00004.11:g.88523628G>A|NM_001042616.3:c.-371C>T	NA	NA	NA	hom but non-coding		VUS	non-coding	low	N	N	NA	NA	N	N
ID552	Rare Diseases	Proband	FAM500	Female	3	?missed diagnosis	MAB21L1	HGNC:6757|NC000013.11:g.35476498A>G	NA	NA	NA	hom, no parents	NA	VUS	no coding variants	low	N	Y	NA	NA	N	N
ID556	Rare Diseases	Proband	FAM504	Male	1	?missed diagnosis	PTS	HGNC:9689|NC000011.11:g.112230639C>T|NM_000317.3:c.200C>T|NP_000308.1:p.(Thr67Met)	HGNC:9689|NC000011.11:g.112230171C>T|NM_000317.3:c.164-37C>T	NA	NA	het from unaffected mum, second variant absent from mum	P, NA	VUS, VUS	second hit non-coding	low	N	N	N	NA	N	N
ID563	Rare Diseases	Proband	FAM511	Female	5	?missed diagnosis	CCDC88A	HGNC:25523|NC00002.11:g.55322661C>G|NM_001135597.2:c.3026G>C|NP_001129069.1:p.(Arg1009Thr)	HGNC:25523|NC00002.11:g.55334879T>A|NM_001135597.2:c.1942A>T|NP_001129069.1:p.(Ile648Leu)	NA	NA	both het, but both absent from unaffected mum. Unclear if dad is affected?		VUS, VUS	no dad available ?is he affected	low	N	N	NA	NA	N	N
ID564	Rare Diseases	Proband	FAM512	Female	3	?missed diagnosis	CLDN14	HGNC:2035|NC000021.11:g.36461529C>T|NM_001146077.2:c.167G>A|NP_001139549.1:p.(Trp56Ter)	HGNC:2035|NC000021.11:g.36562849C>A|NM_001146077.2:c.-220+13562G>T	NA	NA	in trans	P, VUS	P, VUS	second hit non-coding but CADD 16	low	N	N	N	NA	N	N
ID571	Rare Diseases	Proband	FAM519	Male	5	?missed diagnosis	IL21	HGNC:6005|NC00004.11:g.122619772C>T|NM_001207006.3:c.204+929G>A	NA	NA	NA	hom, no parents		VUS	non-coding	low	N	Y	NA	NA	N	N
ID579	Rare Diseases	Proband	FAM527	Male	2.5	?missed diagnosis	NA	NA	NA	NA	NA	hom, no parents	NA	VUS	no coding variants	low	N	Y	NA	NA	N	N
ID586	Rare Diseases	Proband	FAM534	Male	3	?missed diagnosis	AICDA	HGNC:13203|NC000012.11:g.8604313G>A|NM_001330343.2:c.538C>T|NP_001317272.1:p.(Arg180Ter)	NA	NA	NA	both het, no parents	NA	Pathogenic, VUS	second variant non-coding	low	N	N	NA	NA	N	N
ID597	Rare Diseases	Proband	FAM545	Male	2	?missed diagnosis	CLASP1	HGNC:17088|NC00002.11:g.121530997T>A|NM_001142273.2:c.196-672A>T	HGNC:17088|NC00002.11:g.121530993G>A|NM_001142273.2:c.196-668C>T	NA	NA	het in trans	NA	VUS	no coding variants	low	N	Y	N	NA	N	N
ID610	Rare Diseases	Proband	FAM558	Male	3.5	?missed diagnosis	NONO	HGNC:7871|NC000023.11:g.71284088C>T|NM_001145408.2:c.-180-309C>T	HGNC:7871|NC000023.11:g.71284056G>A|NM_001145408.2:c.-181+335G>A	NA	NA	hom in both, no parents	NA	VUS	no coding variants	low	N	Y	NA	N	N	N
ID614	Rare Diseases	Proband	FAM562	Female	1	?missed diagnosis	HLCS	HGNC:4976|NC000021.11:g.36767754C>T|NM_000411.8:c.1452-469G>A	NA	NA	NA	hom	NA	VUS	no coding variants	low	N	Y	N	NA	N	N
ID616	Rare Diseases	Proband	FAM564	Male	1	?missed diagnosis	TSEN2	HGNC:28422|NC00003.11:g.12492187T>G|NM_001145392.2:c.241T>G|NP_001138864.1:p.(Ser81Ala)	HGNC:28422|NC00003.11:g.12484481T>A|NM_001145392.2:c.-165T>A	NA	NA	in trans	NA	VUS, VUS	second hit non-coding	low	N	Y	N	NA	N	N
ID617	Rare Diseases	Proband	FAM565	Female	3	?missed diagnosis	ZDHHC9	HGNC:18475|NC000023.11:g.129831596T>C|NM_001008222.3:c.168-2455A>G	NA	NA	NA	hom, no parents	NA	VUS	no coding variants	low	N	Y	NA	NA	N	N
ID618	Rare Diseases	Proband	FAM566	Male	5	?missed diagnosis	PLPBP	HGNC:9457|NC00008.11:g.37779630A>G|NM_001349346.2:c.*1526A>G	HGNC:9457|NC00008.11:g.37779738A>C|NM_001349346.2:c.*1634A>C	NA	NA	het in trans but both non-coding		VUS, VUS	non-coding	low	N	Y	N	NA	N	N
ID636	Rare Diseases	Proband	FAM584	Female	4	?missed diagnosis	RPL36AL	HGNC:10346|NC000014.11:g.49622840A>G	NA	NA	NA	hom	NA	VUS	no coding variants	low	N	Y	N	NA	N	N
ID647	Rare Diseases	Proband	FAM595	Female	4	?missed diagnosis	PATL2	HGNC:33630|NC000015.11:g.44663472G>A	NA	NA	NA	hom, also hom in affected brother	B	VUS	NA	low	N	N	N	N	N	N
ID655	Rare Diseases	Proband	FAM603	Male	2	?missed diagnosis	TECRL	HGNC:27365|NC00004.11:g.64281065T>G|NM_001010874.5:c.940A>C|NP_001010874.2:p.(Thr314Pro)	HGNC:27365|NC00004.11:g.64409351T>C|NM_001010874.5:c.1A>G|NP_001010874.2:p.(Met1?)	NA	NA	both het no parents	NA, NA	VUS, VUS	NA	low	N	N	NA	NA	N	N
ID663	Rare Diseases	Proband	FAM611	Female	1	?missed diagnosis	TMTC3	HGNC:26899|NC000012.11:g.88190494C>G|NM_001366574.1:c.1398C>G|NP_001353503.1:p.(Asn466Lys)	HGNC:26899|NC000012.11:g.88198989T>C|NM_001366574.1:c.*3340T>C	NA	NA	in trans	NA	VUS	second variant 3' UTR variant (CADD > 15)	low	N	Y	N	NA	N	N
ID667	Rare Diseases	Proband	FAM615	Male	1.5	?missed diagnosis	ADK	HGNC:257|NC000010.11:g.74670220C>G|NM_001123.4:c.864C>G|NP_001114.2:p.(Asp288Glu)	NA	NA	NA	het, no parents	NA	VUS	>10 non-coding variants with high CADD scores	low	N	Y	NA	NA	N	N
ID668	Rare Diseases	Proband	FAM616	Male	3	?missed diagnosis	UBQLN2	HGNC:12509|NC000023.11:g.56565776G>C|NM_013444.4:c.*28G>C	NA	NA	NA	hom no parents	NA	VUS	no coding variants	low	N	Y	NA	NA	N	N
ID7	Rare Diseases	Proband	Fam20	Male	5	?missed diagnosis	PYURF	HGNC:44317|NC00004.11:g.88523628G>A|NM_001042616.3:c.-371C>T	NA	NA	NA	hom but non-coding		VUS	non-coding	low	N	Y	N	NA	N	N
ID75	Rare Diseases	Relative	Fam45	Female	4.5	?missed diagnosis	NA	NA	NA	NA	NA	NA	NA	NA	common in callset	low	N	Y	NA	Y	Y	N
ID85	Rare Diseases	Proband	Fam50	Male	5	?missed diagnosis	OGDH	HGNC:8124|NC00007.11:g.44707979G>A|NM_001165036.2:c.3040G>A|NP_001158508.1:p.(Val1014Ile)	NA	NA	NA	het in proband, affected sib and unaffected Dad.	B	B		low	N	N	Y	Y	Y	N
ID9	Rare Diseases	Proband	Fam24	Female	1	?missed diagnosis	CHP1	HGNC:17433|NC000015.11:g.41231361C>T	HGNC:17433|NC000015.11:g.41254354T>A|NM_007236.5:c.141-2556T>A	NA	NA	het in trans	NA	VUS, VUS	no coding variants	low	N	Y	N	NA	N	N

## Sheet: Excluded
fake ID	programme	participant_type	fake_fam_id	sex	GenePy_rank	comments	gene	variant1	variant2	variant3	variant4	phase	clinVar	ACMG	other_comments	Priority	Previously identified	At least one non coding?	In cis?	Does not segregate	Common in callset	no second hit
ID1	Rare Diseases	Proband	Fam1	Female	3	?missed diagnosis	SHROOM4	HGNC:29215|NC000023.11:g.50695817A>G|NM_020717.5:c.238T>C|NP_065768.2:p.(Ser80Pro)	NA	NA	NA	het but hom in affected brother	NA	VUS	NA	exclude	N	N	NA	Y	N	N
ID1	Rare Diseases	Proband	Fam1	Female	3.5	?missed diagnosis	MRPL3	HGNC:10379|NC00003.11:g.131487714G>A|NM_007208.4:c.595C>T|NP_009139.1:p.(Arg199Cys)	HGNC:10379|NC00003.11:g.131490043C>A|NM_007208.4:c.506G>T|NP_009139.1:p.(Gly169Val)	NA	NA	het in cis	NA	both VUS	NA	exclude	N	N	Y	NA	N	N
ID101	Rare Diseases	Relative	Fam58	Male	3	?missed diagnosis	NA	NA	NA	NA	NA				no variants shared with affected sibs	exclude	N	N	NA	Y	N	N
ID108	Rare Diseases	Proband	Fam61	Female	3	?missed diagnosis	AICDA	HGNC:13203|NC000012.11:g.8604313G>A|NM_001330343.2:c.538C>T|NP_001317272.1:p.(Arg180Ter)	NA	NA	NA	het and also het in affected dad	NA	pathogenic	no second hit (all non coding and in cis)	exclude	N	Y	NA	N	N	N
ID109	Rare Diseases	Relative	Fam61	Male	3	?missed diagnosis	AICDA	HGNC:13203|NC000012.11:g.8604313G>A|NM_001330343.2:c.538C>T|NP_001317272.1:p.(Arg180Ter)	NA	NA	NA	het and also het in affected daughter	NA	pathogenic	no second hit (all non coding and in cis)	exclude	N	Y	NA	NA	N	N
ID11	Rare Diseases	Proband	Fam30	Female	1.5	?missed diagnosis	NA	NA	NA	NA	NA	NA	NA	NA	no coding variants and many in callset unable to phase	exclude	N	Y	NA	NA	Y	N
ID112	Rare Diseases	Relative	Fam64	Female	2	?missed diagnosis	TBC1D20	HGNC:16133|NC000020.11:g.438837C>T|NM_144628.4:c.961G>A|NP_653229.1:p.(Ala321Thr)	NA	NA	NA	hom and hom from unaffected father	NA	VUS	NA	exclude	N	N	NA	Y	N	N
ID113	Rare Diseases	Proband	Fam64	Male	2	?missed diagnosis	TBC1D20	HGNC:16133|NC000020.11:g.438837C>T|NM_144628.4:c.961G>A|NP_653229.1:p.(Ala321Thr)	NA	NA	NA	hom and hom from unaffected father	NA	VUS	NA	exclude	N	N	NA	Y	N	N
ID116	Rare Diseases	Relative	Fam66	Female	1.5	?missed diagnosis	NA	NA	NA	NA	NA				all variants in cis	exclude	N	N	Y	NA	N	N
ID118	Rare Diseases	Relative	Fam67	Female	5	?missed diagnosis	COL1A2	HGNC:2198|NC00007.11:g.94410465G>A|NM_000089.4:c.1135G>A|NP_000080.2:p.(Gly379Arg)	HGNC:2198|NC00007.11:g.94427837G>C|NM_000089.4:c.3478G>C|NP_000080.2:p.(Ala1160Pro)	NA	NA	both in unaffected brother	LP, NA	VUS, VUS	NA	exclude	N	N	NA	Y	N	N
ID119	Rare Diseases	Proband	Fam67	Female	1.5	?missed diagnosis	COL1A2	HGNC:2198|NC00007.11:g.94410465G>A|NM_000089.4:c.1135G>A|NP_000080.2:p.(Gly379Arg)	HGNC:2198|NC00007.11:g.94427837G>C|NM_000089.4:c.3478G>C|NP_000080.2:p.(Ala1160Pro)	NA	NA	both from affected mother, but both in unaffected brother	LP, NA	VUS, VUS	NA	exclude	N	N	NA	Y	N	N
ID120	Rare Diseases	Relative	Fam7	Male	3.5	?missed partial diagnosis	NR0B2	HGNC:7961|NC00001.11:g.26913502G>A|NM_021969.3:c.439C>T|NP_068804.1:p.(Gln147Ter)	NA	NA	NA	het from unaffected mother, affected sib also has same variant	NA	LP	no second hit	exclude	N	N	NA	Y	N	N
ID121	Rare Diseases	Proband	Fam7	Female	3.5	?missed partial diagnosis	NR0B2	HGNC:7961|NC00001.11:g.26913502G>A|NM_021969.3:c.439C>T|NP_068804.1:p.(Gln147Ter)	NA	NA	NA	het from unaffected mother, affected sib also has same variant	NA	LP	no second hit	exclude	N	N	NA	N	N	N
ID135	Rare Diseases	Relative	Fam87	Male	4.5	?missed diagnosis	NA	NA	NA	NA	NA				no variants shared with proband	exclude	N	N	NA	Y	N	N
ID136	Rare Diseases	Relative	Fam87	Female	4.5	?missed diagnosis	NA	NA	NA	NA	NA				no variants shared with proband	exclude	N	N	NA	Y	N	N
ID143	Rare Diseases	Proband	Fam91	Female	5	?missed diagnosis	NA	NA	NA	NA	NA				no coding variants that are not common within the callset	exclude	N	Y	NA	NA	Y	N
ID144	Rare Diseases	Relative	Fam91	Female	5	?missed diagnosis	NA	NA	NA	NA	NA				no coding variants that are not common within the callset	exclude	N	Y	NA	NA	Y	N
ID146	Rare Diseases	Proband	Fam93	Female	3.5	?missed diagnosis	PMPCB	HGNC:9119|NC00007.11:g.103303854T>G|NM_004279.3:c.470T>G|NP_004270.2:p.(Leu157Arg)	HGNC:9119|NC00007.11:g.103310408T>C	NA	NA	in cis from Mum, and affected sibling also has the same 2 variants	NA	VUS, VUS	no second hit	exclude	N	N	Y	N	N	N
ID147	Rare Diseases	Relative	Fam93	Female	3.5	?missed diagnosis	PMPCB	HGNC:9119|NC00007.11:g.103303854T>G|NM_004279.3:c.470T>G|NP_004270.2:p.(Leu157Arg)	HGNC:9119|NC00007.11:g.103310408T>C	NA	NA	in cis from Mum, and affected sibling also has the same 2 variants	NA	VUS, VUS	no second hit	exclude	N	N	Y	N	N	N
ID15	Rare Diseases	Relative	Fam38	Female	1	?missed diagnosis	NA	NA	NA	NA	NA				no variants shared with affected sib	exclude	N	N	NA	Y	N	N
ID16	Rare Diseases	Proband	Fam39	Female	1.5	?missed diagnosis	LAGE3	HGNC:26058|NC000023.11:g.154478350G>A|NM_006014.5:c.250C>T|NP_006005.2:p.(Pro84Ser)	NA	NA	NA	het and in unaffected mum	NA	VUS	NA	exclude	N	N	NA	NA	N	N
ID16	Rare Diseases	Proband	Fam39	Female	2	?missed diagnosis	PIGB	HGNC:8959|NC000015.11:g.55340689G>A|NM_004855.5:c.924G>A|NP_004846.4:p.(Trp308Ter)	NA	NA	NA	het, absent from mum but no dad	NA	Pathogenic	no second hit (all in cis and non-coding)	exclude	N	Y	Y	NA	N	N
ID169	Rare Diseases	Proband	FAM117	Male	5	?missed diagnosis	NA	NA	NA	NA	NA	het from unaffected mum		VUS	no second hit	exclude	N	N	NA	NA	N	N
ID17	Rare Diseases	Proband	Fam42	Male	1	?missed diagnosis	TTI2	HGNC:26262|NC00008.11:g.33503552C>T|NM_001102401.4:c.1136G>A|NP_001095871.1:p.(Arg379Gln)	HGNC:26262|NC00008.11:g.33503862C>T|NM_001102401.4:c.1001G>A|NP_001095871.1:p.(Arg334Gln)	NA	NA	in cis	NA	both VUS	NA	exclude	N	N	Y	NA	N	N
ID172	Rare Diseases	Proband	FAM120	Female	4.5	?missed diagnosis	NOP56	HGNC:15911|NC000020.11:g.2659544T>A|NM_001258384.3:c.1052A>T|NP_001245313.1:p.(Lys351Met)	HGNC:15911|NC000020.11:g.2659545T>C|NM_001258384.3:c.1051A>G|NP_001245313.1:p.(Lys351Glu)	NA	NA	both het and on same haplotype, no parents	NA	VUS	NA	exclude	N	N	Y	NA	N	N
ID176	Rare Diseases	Proband	FAM124	Female	1	?missed diagnosis	MTRR	HGNC:7473|NC00005.11:g.7875320C>A|NM_001364440.2:c.346C>A|NP_001351369.1:p.(Gln116Lys)	HGNC:28758|NC00005.11:g.7859539T>G|NM_024091.4:c.1885A>C|NP_076996.2:p.(Ile629Leu)	NA	NA	het no parents	VUS	VUS, VUS	second variant is not coding (it causes a splice variant in another gene)	exclude	N	Y	NA	NA	N	N
ID177	Rare Diseases	Proband	FAM125	Male	2	?missed diagnosis	AGXT	HGNC:341|NC00002.11:g.240875939C>T|NM_000030.3:c.781C>T|NP_000021.1:p.(His261Tyr)	NA	NA	NA	het, no parents	NA	VUS	no second hit	exclude	N	N	NA	NA	N	N
ID178	Rare Diseases	Proband	FAM126	Male	2	?missed partial diagnosis	ARFGEF2	HGNC:15853|NC000020.11:g.48941941A>C|NM_006420.3:c.230A>C|NP_006411.2:p.(Gln77Pro)	HGNC:15853|NC000020.11:g.48941942G>C|NM_006420.3:c.231G>C|NP_006411.2:p.(Gln77His)	NA	NA	both het in cis	NA	VUS, VUS	NA	exclude	N	N	Y	NA	N	N
ID181	Rare Diseases	Proband	FAM129	Male	5	?missed diagnosis	NGLY1	HGNC:17646|NC00003.11:g.25720181G>A|NM_001145293.2:c.1568C>T|NP_001138765.1:p.(Ala523Val)	NA	NA	NA	het, no parents			no second hit	exclude	N	N	NA	NA	N	N
ID182	Rare Diseases	Proband	FAM130	Male	5	?missed partial diagnosis	GPIHBP1	HGNC:24945|NC00008.11:g.143215357C>T|NM_001301772.2:c.375+19C>T	NA	NA	NA	het from unaffected mother		VUS	no second hit	exclude	N	N	NA	NA	N	N
ID184	Rare Diseases	Proband	FAM132	Female	4	?missed diagnosis	TAF2	HGNC:11536|NC00008.11:g.119744910C>G|NM_003184.4:c.3109-517G>C	NA	NA	NA	het in unaffected father	NA	VUS	no second hit	exclude	N	N	NA	NA	N	N
ID185	Rare Diseases	Proband	FAM133	Female	1	?missed diagnosis	FTO	HGNC:24678|NC000016.11:g.54082723A>T|NM_001080432.3:c.1365-29039A>T	NA	NA	NA	het, het in unaffected Mum	NA	VUS	no coding variants and all CADD >15 variants are shared with Mum	exclude	N	Y	Y	NA	N	N
ID186	Rare Diseases	Proband	FAM134	Female	1	?missed diagnosis	COL4A3	HGNC:2204|NC00002.11:g.227293305C>T|NM_000091.5:c.3325C>T|NP_000082.2:p.(Pro1109Ser)	NA	NA	NA	hom no parents	likely benign	VUS	NA	exclude	N	N	NA	NA	N	N
ID189	Rare Diseases	Proband	FAM137	Female	5	?missed diagnosis	HACE1	HGNC:21033|NC00006.11:g.104750471G>A|NM_001321080.2:c.2081C>T|NP_001308009.1:p.(Ala694Val)	NA	NA	NA	het, absent from mum, no dad		VUS	no second hit	exclude	N	N	NA	NA	N	N
ID19	Rare Diseases	Proband	Fam44	Male	1	?missed diagnosis	UBE3B	HGNC:13478|NC000012.11:g.109503169A>G|NM_130466.4:c.1429A>G|NP_569733.2:p.(Ile477Val)	NA	NA	NA	het from unaffected mum but no dad	NA	VUS	all other variants non-coding and in cis	exclude	N	Y	Y	NA	N	N
ID197	Rare Diseases	Proband	FAM145	Female	2	?missed diagnosis	MED12	HGNC:11957|NC000023.11:g.71132191C>A|NM_005120.3:c.4238C>A|NP_005111.2:p.(Thr1413Asn)	NA	NA	NA	het from unaffected mother	B/VUS	VUS	no second hit	exclude	N	N	NA	NA	N	N
ID198	Rare Diseases	Proband	FAM146	Male	1.5	?missed diagnosis	SH3PXD2B	HGNC:29242|NC00005.11:g.172382111G>A|NM_001017995.3:c.326C>T|NP_001017995.1:p.(Pro109Leu)	HGNC:29242|NC00005.11:g.172382124G>C|NM_001017995.3:c.313C>G|NP_001017995.1:p.(Leu105Val)	NA	NA	both hom but hom in unaffected sister	NA	VUS, VUS	previously identified	exclude	Y	N	NA	Y	N	N
ID2	Rare Diseases	Proband	Fam10	Male	1.5	?missed diagnosis	LARS2	HGNC:17095|NC00003.11:g.45406879C>T|NM_001368263.1:c.363+6506C>T	HGNC:17095|NC00003.11:g.45484240A>T|NM_001368263.1:c.1019-1452A>T	NA	NA	both hom, and hom in unaffected mother	NA	VUS, VUS	no coding variants	exclude	N	Y	NA	Y	N	N
ID2	Rare Diseases	Proband	Fam10	Male	5	?missed diagnosis	TAF13	HGNC:11546|NC00001.11:g.109066230G>A|NM_005645.4:c.109C>T|NP_005636.1:p.(Arg37Ter)	NA	NA	NA	het from unaffected mother		LP	no second hit	exclude	N	N	NA	NA	N	N
ID20	Rare Diseases	Proband	Fam47	Male	4.5	?missed diagnosis	MBOAT7	HGNC:15505|NC000019.11:g.54181044C>T|NM_001146056.3:c.364G>A|NP_001139528.1:p.(Ala122Thr)	NA	NA	NA	hom, and hom in unaffected mother	NA	VUS	NA	exclude	N	N	NA	Y	N	N
ID201	Rare Diseases	Proband	FAM149	Female	4	?missed diagnosis	WNT1	HGNC:12774|NC000012.11:g.48979671A>C|NM_005430.4:c.308A>C|NP_005421.1:p.(Asn103Thr)	NA	NA	NA	het but absent from affected daughter	NA	VUS	NA	exclude	N	N	NA	Y	N	N
ID203	Rare Diseases	Proband	FAM151	Male	4.5	?missed diagnosis	NDUFAF3	HGNC:29918|NC00003.11:g.49022971G>C	NA	NA	NA	het and from unaffected mum	NA	VUS	no second hit	exclude	N	N	NA	NA	N	N
ID204	Rare Diseases	Proband	FAM152	Female	3	?missed diagnosis	TRAPPC6B	HGNC:23066|NC000014.11:g.39154252G>A|NM_001079537.2:c.310C>T|NP_001073005.1:p.(Gln104Ter)	NA	NA	NA	het from unaffected dad	NA	P	no second hit	exclude	N	N	NA	NA	N	N
ID206	Rare Diseases	Proband	FAM154	Male	2	?missed diagnosis	BRWD3	HGNC:17342|NC000023.11:g.80685463T>C|NM_153252.5:c.4079A>G|NP_694984.5:p.(Glu1360Gly)	HGNC:17342|NC000023.11:g.80809458G>C|NM_153252.5:c.14C>G|NP_694984.5:p.(Pro5Arg)	NA	NA	hom for both and both het in mum but both het in affected sister	NA	VUS, VUS	NA	exclude	N	N	N	Y	N	N
ID207	Rare Diseases	Proband	FAM155	Female	4	?missed diagnosis	CSF3R	HGNC:2439|NC00001.11:g.36467553C>T|NM_000760.4:c.1958+5G>A	NA	NA	NA	het, no parents	NA	NA	no coding variants and no second hit	exclude	N	Y	NA	NA	N	N
ID208	Rare Diseases	Relative	FAM156	Male	1.5		NA	NA	NA	NA	NA				all non-coding and common in callset	exclude	N	Y	Y	NA	Y	N
ID21	Rare Diseases	Proband	Fam59	Male	5	?missed diagnosis	WNT1	HGNC:12774|NC000012.11:g.48979697C>T|NM_005430.4:c.334C>T|NP_005421.1:p.(Leu112Phe)	NA	NA	NA	hom but het in affected sister		VUS		exclude	N	N	NA	Y	N	N
ID215	Rare Diseases	Proband	FAM163	Male	5	?missed diagnosis	LRP4	HGNC:6696|NC000011.11:g.46875064T>A|NM_002334.4:c.3965A>T|NP_002325.2:p.(His1322Leu)	HGNC:6696|NC000011.11:g.46896905C>A|NM_002334.4:c.886G>T|NP_002325.2:p.(Ala296Ser)	NA	NA	in cis from unaffected mum		VUS, VUS		exclude	N	N	Y	NA	N	N
ID218	Rare Diseases	Proband	FAM166	Male	2.5	?missed diagnosis	CASQ2	HGNC:1513|NC00001.11:g.115740772C>G|NM_001232.4:c.376G>C|NP_001223.2:p.(Asp126His)	HGNC:1513|NC00001.11:g.115740810C>T|NM_001232.4:c.338G>A|NP_001223.2:p.(Ser113Asn)	HGNC:1513|NC00001.11:g.115768424T>C|NM_001232.4:c.118A>G|NP_001223.2:p.(Lys40Glu)	NA	all het and in cis	VUS, VUS, VUS	VUS, VUS, VUS	NA	exclude	N	N	Y	NA	N	N
ID219	Rare Diseases	Proband	FAM167	Female	5	?missed partial diagnosis	NA	NA	NA	NA	NA	in cis			both variants non-coding and in cis	exclude	N	Y	Y	NA	N	N
ID220	Rare Diseases	Proband	FAM168	Female	3	?missed diagnosis	NA	NA	NA	NA	NA	NA	NA	NA	no coding variants that are not common within the callset	exclude	N	Y	NA	NA	Y	N
ID221	Rare Diseases	Relative	FAM169	Female	1.5	?missed diagnosis	NA	NA	NA	NA	NA				all variants in cis	exclude	N	N	Y	NA	N	N
ID222	Rare Diseases	Proband	FAM170	Male	2	?missed diagnosis	MBOAT7	HGNC:15505|NC000019.11:g.54183670A>G|NM_001146056.3:c.125T>C|NP_001139528.1:p.(Leu42Pro)	NA	NA	NA	het from unaffected mother	NA	VUS	no second hit	exclude	N	N	NA	NA	N	N
ID228	Rare Diseases	Proband	FAM176	Male	3	?missed diagnosis	ST3GAL5	HGNC:10872|NC00002.11:g.85844498C>G|NM_001042437.2:c.837G>C|NP_001035902.1:p.(Gln279His)	HGNC:10872|NC00002.11:g.85844499T>G|NM_001042437.2:c.836A>C|NP_001035902.1:p.(Gln279Pro)	NA	NA	in cis	NA	VUS, VUS	NA	exclude	N	N	Y	NA	N	N
ID230	Rare Diseases	Proband	FAM178	Male	4	?missed diagnosis	DHCR7	HGNC:2860|NC000011.11:g.71437924A>T|NM_001163817.2:c.851T>A|NP_001157289.1:p.(Phe284Tyr)	HGNC:2860|NC000011.11:g.71437925A>C|NM_001163817.2:c.850T>G|NP_001157289.1:p.(Phe284Val)	NA	NA	in cis	NA	VUS, VUS	NA	exclude	N	N	Y	NA	N	N
ID231	Rare Diseases	Proband	FAM179	Male	2.5	?missed partial diagnosis	RAB27A	HGNC:9766|NC000015.11:g.55228687A>C|NM_004580.5:c.265T>G|NP_004571.2:p.(Phe89Val)	NA	NA	NA	het from unaffected dad	NA	VUS	no second hit - all non coding and in cis	exclude	N	Y	Y	NA	N	N
ID232	Rare Diseases	Proband	FAM180	Male	5	?missed diagnosis	HACE1	HGNC:21033|NC00006.11:g.104750471G>A|NM_001321080.2:c.2081C>T|NP_001308009.1:p.(Ala694Val)	NA	NA	NA	het absent from mum not dad		VUS	no second hit	exclude	N	N	NA	NA	N	N
ID233	Rare Diseases	Proband	FAM181	Male	2.5	?missed diagnosis	CAD	HGNC:1424|NC00002.11:g.27222993C>G|NM_001306079.2:c.765C>G|NP_001293008.1:p.(His255Gln)	HGNC:1424|NC00002.11:g.27238491C>T|NM_001306079.2:c.4732C>T|NP_001293008.1:p.(His1578Tyr)	HGNC:1424|NC00002.11:g.27243432G>T|NM_001306079.2:c.6403G>T|NP_001293008.1:p.(Asp2135Tyr)	NA	all het and in cis	NA	VUS, VUS, VUS	NA	exclude	N	N	Y	NA	N	N
ID238	Rare Diseases	Proband	FAM186	Male	5	?missed diagnosis	MYORG	HGNC:19918|NC00009.11:g.34370866G>C|NM_020702.5:c.2078C>G|NP_065753.2:p.(Thr693Arg)	NA	NA	NA	het no parents			no second hit	exclude	N	N	NA	NA	N	N
ID239	Rare Diseases	Proband	FAM187	Female	2	?missed diagnosis	INTS1	HGNC:24555|NC00007.11:g.1481644T>G|NM_001080453.3:c.3704-156A>C	NA	NA	NA	het from unaffected mother	NA	VUS	no coding variants and no further hits	exclude	N	Y	NA	NA	N	N
ID242	Rare Diseases	Proband	FAM190	Male	3	?missed diagnosis	NA	NA	NA	NA	NA	all variants hom and hom in unaffected parent	NA	NA	no coding variants	exclude	N	Y	NA	Y	N	N
ID248	Rare Diseases	Proband	FAM196	Female	4	?missed diagnosis	NA	NA	NA	NA	NA	NA	NA	NA	no coding variants and all variants common in callset	exclude	N	Y	NA	NA	Y	N
ID249	Rare Diseases	Proband	FAM197	Male	1	?missed partial diagnosis	NA	NA	NA	NA	NA	NA	NA	NA	no coding variants and all in cis	exclude	N	Y	Y	NA	N	N
ID25	Rare Diseases	Proband	Fam70	Male	2.5	?missed diagnosis	RALGAPA1	HGNC:17770|NC000014.11:g.35750630T>C|NM_001283043.3:c.863A>G|NP_001269972.1:p.(Asn288Ser)	NA	NA	NA	hom and hom in unaffected mum	NA	VUS	NA	exclude	N	N	NA	Y	N	N
ID25	Rare Diseases	Proband	Fam70	Male	5	?missed diagnosis	ZNF335	HGNC:15807|NC000020.11:g.45950589T>C|NM_022095.4:c.3196A>G|NP_071378.1:p.(Met1066Val)	NA	NA	NA	het and from unaffected mum		VUS	no second hit	exclude	N	N	NA	NA	N	N
ID253	Rare Diseases	Proband	FAM201	Female	4	?missed diagnosis	ACAD9	HGNC:21497|NC00003.11:g.128910768G>T|NM_001348520.2:c.2408-435C>A	NA	NA	NA	no parents	NA	Pathogenic	missing second hit	exclude	N	N	NA	NA	N	N
ID258	Rare Diseases	Proband	FAM206	Male	4	?missed diagnosis	NDUFAF2	HGNC:28086|NC00005.11:g.61026013T>C|NM_174889.5:c.128-47112T>C	NA	NA	NA	het, no parents	NA	NA	no coding variants and no second hit	exclude	N	Y	NA	NA	N	N
ID261	Rare Diseases	Proband	FAM209	Female	5	?missed diagnosis	ALG8	HGNC:23161|NC000011.11:g.78127410C>T|NM_001007027.3:c.122G>A|NP_001007028.1:p.(Arg41Gln)	NA	NA	NA	het, no parents		VUS	no second hit	exclude	N	N	NA	NA	N	N
ID264	Rare Diseases	Relative	FAM212	Female	5	?missed diagnosis	SLC45A1	HGNC:17939|NC00001.11:g.8324643C>T|NM_001080397.3:c.314C>T|NP_001073866.3:p.(Thr105Met)	NA	NA	NA	hom, but het in affected proband		VUS		exclude	N	N	N	Y	N	N
ID268	Rare Diseases	Proband	FAM216	Male	1.5	?missed diagnosis	KCNMA1	HGNC:6284|NC000010.11:g.76879809A>T|NM_001014797.3:c.3525-1916T>A	NA	NA	NA	het, no parents	NA	VUS	no coding variants and all common in callset	exclude	N	Y	NA	NA	Y	N
ID269	Rare Diseases	Proband	FAM217	Male	1	?missed partial diagnosis	KCNMA1	HGNC:6284|NC000010.11:g.76879809A>T|NM_001014797.3:c.3525-1916T>A	NA	NA	NA	het, no parents	NA	VUS	no coding variants	exclude	N	Y	NA	NA	N	N
ID270	Rare Diseases	Relative	FAM218	Male	3	?missed diagnosis	NA	NA	NA	NA	NA				no variants shared with affected family member	exclude	N	N	NA	Y	N	N
ID273	Rare Diseases	Proband	FAM221	Female	3	?missed partial diagnosis	GJB2	HGNC:4284|NC000013.11:g.20189125C>T|NM_004004.6:c.457G>A|NP_003995.2:p.(Val153Ile)	HGNC:4284|NC000013.11:g.20189526C>A|NM_004004.6:c.56G>T|NP_003995.2:p.(Ser19Ile)	NA	NA	both hom, but neither hom in affected sib	NA	VUS, VUS	NA	exclude	N	N	N	Y	N	N
ID28	Rare Diseases	Relative	Fam89	Female	4	?missed diagnosis	NA	NA	NA	NA	NA				no variants shared with proband	exclude	N	N	NA	Y	N	N
ID28	Rare Diseases	Relative	Fam89	Female	3	?missed diagnosis	NA	NA	NA	NA	NA				no variants shared with proband	exclude	N	N	NA	Y	N	N
ID282	Rare Diseases	Proband	FAM230	Male	1	?missed diagnosis	NA	NA	NA	NA	NA	NA	NA	NA	no coding variants and all in cis	exclude	N	Y	Y	NA	N	N
ID283	Rare Diseases	Proband	FAM231	Female	4	?missed partial diagnosis	NA	NA	NA	NA	NA	NA	NA	NA	no coding variants and all in cis	exclude	N	Y	Y	NA	N	N
ID284	Rare Diseases	Proband	FAM232	Male	5	?missed diagnosis	NA	NA	NA	NA	NA	no parents			all non-coding and unable to phase	exclude	N	Y	NA	NA	N	N
ID286	Rare Diseases	Proband	FAM234	Male	3	?missed diagnosis	APOF	HGNC:615|NC000012.11:g.56356441C>T|NM_001385110.1:c.131G>A|NP_001372039.1:p.(Trp44Ter)	NA	NA	NA	het no parents	NA	P	no second hit	exclude	N	N	NA	NA	N	N
ID287	Rare Diseases	Proband	FAM235	Female	1	?missed diagnosis	MMP21	HGNC:14357|NC000010.11:g.125772671G>C|NM_147191.1:c.777C>G|NP_671724.1:p.(His259Gln)	NA	NA	NA	het and from unaffected dad	NA	VUS	NA	exclude	N	N	NA	NA	N	N
ID288	Rare Diseases	Proband	FAM236	Male	1.5	?missed diagnosis	NA	NA	NA	NA	NA	NA	NA	NA	no coding variants and all in cis	exclude	N	Y	Y	NA	N	N
ID29	Rare Diseases	Proband	Fam92	Male	2.5	?missed diagnosis	TBC1D16	HGNC:28356|NC000017.11:g.80036673C>T|NM_001243342.2:c.11C>T|NP_001230271.1:p.(Pro4Leu)	NA	NA	NA	hom but het and absent in two affected siblings	NA	VUS	NA	exclude	N	N	N	Y	N	N
ID290	Rare Diseases	Proband	FAM238	Female	5	?missed diagnosis	NA	NA	NA	NA	NA				non-coding variants all in cis	exclude	N	Y	Y	NA	N	N
ID294	Rare Diseases	Proband	FAM242	Male	3	?missed diagnosis	NA	NA	NA	NA	NA	NA	NA	NA	no coding variants and none that correctly segregate	exclude	N	Y	NA	Y	N	N
ID295	Rare Diseases	Proband	FAM243	Female	4	?missed diagnosis	NA	NA	NA	NA	NA	NA	NA	NA	no coding variants and all in cis	exclude	N	Y	Y	NA	N	N
ID297	Rare Diseases	Proband	FAM245	Female	5	?missed diagnosis	NA	NA	NA	NA	NA				only non-coding variants and in cis	exclude	N	Y	Y	NA	N	N
ID298	Rare Diseases	Proband	FAM246	Female	1.5	?missed diagnosis	PDHA1	HGNC:8806|NC000023.11:g.19346599C>G|NM_000284.4:c.57+2505C>G	NA	NA	NA	both hom, first variant is hom in unaffected dad, second variant is hom in trans	NA	LP, VUS	XLD	exclude	N	N	N	Y	N	N
ID299	Rare Diseases	Relative	FAM247	Female	2	?missed diagnosis	NA	NA	NA	NA	NA				no variants shared with affected sib	exclude	N	N	NA	Y	N	N
ID300	Rare Diseases	Proband	FAM248	Female	5	?missed diagnosis	NA	NA	NA	NA	NA				no variants shared with affected sib	exclude	N	N	NA	Y	N	N
ID303	Rare Diseases	Proband	FAM251	Female	4	?missed diagnosis	NA	NA	NA	NA	NA	NA	NA	NA	no coding variants and all in cis	exclude	N	Y	Y	NA	N	N
ID304	Rare Diseases	Relative	FAM252	Female	2.5	?missed diagnosis	NA	NA	NA	NA	NA				no variants shared with affected sib	exclude	N	N	NA	Y	N	N
ID309	Rare Diseases	Relative	FAM257	Female	1	?missed diagnosis	NA	NA	NA	NA	NA				all non coding and in cis	exclude	N	Y	Y	NA	N	N
ID31	Rare Diseases	Proband	Fam95	Female	5	?missed diagnosis	NA	NA	NA	NA	NA				no coding variants and all common in callset	exclude	N	Y	NA	NA	Y	N
ID311	Rare Diseases	Proband	FAM259	Male	3	?missed diagnosis	KIF7	HGNC:30497|NC000015.11:g.89631628C>T	NA	NA	NA	het no parents	NA	VUS	no second hit	exclude	N	N	NA	NA	N	N
ID316	Rare Diseases	Proband	FAM264	Female	5	?missed diagnosis	COG6	HGNC:18621|NC000013.11:g.39655748G>C|NM_001145079.2:c.22G>C|NP_001138551.1:p.(Val8Leu)	HGNC:18621|NC000013.11:g.39665124T>A|NM_001145079.2:c.398T>A|NP_001138551.1:p.(Ile133Lys)	NA	NA	het in cis		VUS, VUS		exclude	N	N	Y	NA	N	N
ID319	Rare Diseases	Proband	FAM267	Female	2.5	?missed diagnosis	NA	NA	NA	NA	NA	NA	NA	NA	no coding variants and all common in callset	exclude	N	Y	NA	NA	Y	N
ID32	Rare Diseases	Relative	Fam1	Male		?missed diagnosis	NA	NA	NA	NA	NA				all variants in cis	exclude	N	N	Y	NA	N	N
ID320	Rare Diseases	Proband	FAM268	Male	5	?missed diagnosis	TMX2	HGNC:30739|NC000011.11:g.57740226->A|NM_001144012.3:c.761dup|NP_001137484.1:p.(Asn254LysfsTer5)	HGNC:30739|NC000011.11:g.57740230C>G|NM_001144012.3:c.762C>G|NP_001137484.1:p.(Asn254Lys)	NA	NA	het in cis		LP, VUS	in cis	exclude	N	N	Y	NA	N	N
ID327	Rare Diseases	Proband	FAM275	Male	3	?missed diagnosis	ZBTB12	HGNC:19066|NC00006.11:g.31899160A>G	NA	NA	NA	het and from unaffected father	NA	VUS	no coding variants	exclude	N	Y	NA	NA	N	N
ID330	Rare Diseases	Proband	FAM278	Female	5	?missed diagnosis	NA	NA	NA	NA	NA				all non-coding and in cis	exclude	N	Y	Y	NA	N	N
ID341	Rare Diseases	Proband	FAM289	Male	4.5	?missed diagnosis	NA	NA	NA	NA	NA	NA	NA	NA	no coding variants and all in cis	exclude	N	Y	Y	NA	N	N
ID342	Rare Diseases	Proband	FAM290	Female	4.5	?missed diagnosis	BCORL1	HGNC:25657|NC000023.11:g.130013052G>A|NM_001184772.3:c.280G>A|NP_001171701.1:p.(Asp94Asn)	NA	NA	NA	het and hom in unaffected father	NA	VUS	NA	exclude	N	N	NA	Y	N	N
ID344	Rare Diseases	Proband	FAM292	Male	1	?missed diagnosis	NA	NA	NA	NA	NA	hom in unaffected mum	NA	NA	NA	exclude	N	N	NA	Y	N	N
ID346	Rare Diseases	Proband	FAM294	Female	3.5	?missed diagnosis	ACY1	HGNC:177|NC00003.11:g.51986493-51986493del|NM_000666.3:c.517del|NP_000657.1:p.(Leu173TrpfsTer5)	HGNC:177|NC00003.11:g.51986499A>G|NM_000666.3:c.521A>G|NP_000657.1:p.(Asp174Gly)	NA	NA	het in cis	NA	LP, VUS		exclude	N	N	Y	NA	N	N
ID353	Rare Diseases	Proband	FAM301	Female	5	?missed diagnosis	DDX3X	HGNC:2745|NC000023.11:g.41347905C>G|NM_001193416.3:c.*186C>G	NA	NA	NA	hom and hom in unaffected dad			VUS	exclude	N	N	NA	Y	N	N
ID355	Rare Diseases	Proband	FAM303	Male	5	?missed diagnosis	NA	NA	NA	NA	NA				all non-coding and in cis	exclude	N	Y	Y	NA	N	N
ID36	Rare Diseases	Relative	Fam14	Female	5	?missed diagnosis	PHGDH	HGNC:8923|NC00001.11:g.119721212G>A|NM_006623.4:c.181G>A|NP_006614.2:p.(Ala61Thr)	NA	NA	NA	het does not segregate with affecteds		VUS		exclude	N	N	NA	Y	N	N
ID361	Rare Diseases	Proband	FAM309	Female	4	?missed diagnosis	DLD	HGNC:2898|NC00007.11:g.107916829T>C|NM_000108.5:c.911T>C|NP_000099.2:p.(Ile304Thr)	HGNC:6486|NC00007.11:g.107924096_107924097insAT	NA	NA	first variant het in proband, not in dad, second variant hom, no mum	NA, LB	VUS, VUS	second hit likely benign	exclude	N	N	N	NA	N	N
ID365	Rare Diseases	Proband	FAM313	Male	4	?missed diagnosis	TRAPPC12	HGNC:24284|NC00002.11:g.3421894G>A|NM_001321102.2:c.1178G>A|NP_001308031.1:p.(Trp393Ter)	HGNC:24284|NC00002.11:g.3421978C>T|NM_001321102.2:c.1262C>T|NP_001308031.1:p.(Thr421Met)	NA	NA	in cis	NA	LP, VUS	NA	exclude	N	N	Y	NA	N	N
ID37	Rare Diseases	Proband	Fam14	Male	5	?missed diagnosis	PHGDH	HGNC:8923|NC00001.11:g.119721212G>A|NM_006623.4:c.181G>A|NP_006614.2:p.(Ala61Thr)	NA	NA	NA	het does not segregate with affecteds		VUS		exclude	N	N	NA	Y	N	N
ID371	Rare Diseases	Relative	FAM319	Male	2	?missed diagnosis	SCO2	HGNC:10604|NC000022.11:g.50523877G>A	NA	NA	NA	het, and absent from affected Mum	LP	VUS	no second hit	exclude	N	N	NA	Y	N	N
ID372	Rare Diseases	Proband	FAM320	Male	2	?missed diagnosis	QARS1	HGNC:9751|NC00003.11:g.49098051T>G|NM_001272073.2:c.2185A>C|NP_001259002.1:p.(Lys729Gln)	HGNC:9751|NC00003.11:g.49098095G>A|NM_001272073.2:c.2141C>T|NP_001259002.1:p.(Ala714Val)	HGNC:9751|NC00003.11:g.49100085G>A|NM_001272073.2:c.1138C>T|NP_001259002.1:p.(Arg380Cys)	NA	all het and all in unaffected sibs	VUS, VUS, NA	VUS, VUS, VUS	NA	exclude	N	N	NA	Y	N	N
ID374	Rare Diseases	Proband	FAM322	Male	4	?missed diagnosis	ACAD8	HGNC:87|NC000011.11:g.134259744A>C|NM_014384.3:c.704A>C|NP_055199.1:p.(Lys235Thr)	NA	NA	NA	in unaffected father	NA	NA	NA	exclude	N	N	NA	Y	N	N
ID375	Rare Diseases	Proband	FAM323	Male	4	?missed partial diagnosis	ABCB4	HGNC:45|NC00007.11:g.87447206C>T|NM_000443.4:c.834-1G>A	HGNC:45|NC00007.11:g.87453031C>T|NM_000443.4:c.449G>A|NP_000434.1:p.(Arg150Lys)	NA	NA	in cis	NA	LP, VUS	NA	exclude	N	N	Y	NA	N	N
ID376	Rare Diseases	Proband	FAM324	Male	1	?missed diagnosis	COQ8A	HGNC:16812|NC00001.11:g.226965060C>T|NM_020247.5:c.238C>T|NP_064632.2:p.(His80Tyr)	NA	NA	NA	hom	B/LB	Benign	NA	exclude	N	N	N	NA	N	N
ID383	Rare Diseases	Proband	FAM331	Female	5	?missed diagnosis	STUB1	HGNC:11427|NC000016.11:g.681187C>A	NA	NA	NA	het, no parents		VUS	no second hit	exclude	N	N	NA	NA	N	N
ID385	Rare Diseases	Proband	FAM333	Male	5	?missed diagnosis	STT3A	HGNC:6172|NC000011.11:g.125604161C>G|NM_001278503.2:c.422C>G|NP_001265432.1:p.(Ala141Gly)	NA	NA	NA	het from unaffected mum		VUS	no second hit	exclude	N	N	NA	NA	N	N
ID389	Rare Diseases	Proband	FAM337	Male	3	?missed diagnosis	BAIAP2L2	HGNC:26203|NC000022.11:g.38112211-38112212del|NM_001004426.3:c.2208_2209del|NP_001004426.1:p.(Tyr736Ter)	NA	NA	NA	het from unaffected dad	P	P	no second hit	exclude	N	N	NA	NA	N	N
ID392	Rare Diseases	Proband	FAM340	Male	4	?missed diagnosis	NA	NA	NA	NA	NA	NA	NA	NA	no coding variants and all common in callset	exclude	N	Y	NA	NA	Y	N
ID394	Rare Diseases	Relative	FAM342	Male	5	?missed diagnosis	NA	NA	NA	NA	NA				no variants segregating with affected brother	exclude	N	N	NA	Y	N	N
ID395	Rare Diseases	Proband	FAM343	Female	2.5	?missed diagnosis	PRMT7	HGNC:25557|NC000016.11:g.68316037G>T|NM_001184824.4:c.58G>T|NP_001171753.1:p.(Glu20Ter)	HGNC:25557|NC000016.11:g.68316040G>A|NM_001184824.4:c.61G>A|NP_001171753.1:p.(Asp21Asn)	NA	NA	in cis	NA	LP, VUS	NA	exclude	N	N	Y	NA	N	N
ID405	Rare Diseases	Proband	FAM353	Female	2.5	?missed diagnosis	HMGCL	HGNC:5005|NC00001.11:g.23808236T>C|NM_000191.3:c.649A>G|NP_000182.2:p.(Met217Val)	HGNC:5005|NC00001.11:g.23808271G>C|NM_000191.3:c.614C>G|NP_000182.2:p.(Thr205Ser)	NA	NA	in cis	NA	VUS, VUS	NA	exclude	N	N	Y	NA	N	N
ID407	Rare Diseases	Proband	FAM355	Male	5	?missed diagnosis	BCS1L	HGNC:1020|NC00002.11:g.218661797G>A|NM_001079866.2:c.499G>A|NP_001073335.1:p.(Val167Met)	NA	NA	NA	het in both parents		VUS		exclude	N	N	NA	Y	N	N
ID410	Rare Diseases	Proband	FAM358	Female	2	?missed diagnosis	LCA5	HGNC:31923|NC00006.11:g.79491682G>C|NM_001122769.3:c.1004C>G|NP_001116241.1:p.(Thr335Ser)	NA	NA	NA	hom but affected sister is het	NA	VUS	NA	exclude	N	N	N	Y	N	N
ID412	Rare Diseases	Relative	FAM360	Male	2	?missed diagnosis	NA	NA	NA	NA	NA				no variants shared with affected sib	exclude	N	N	NA	Y	N	N
ID414	Rare Diseases	Proband	FAM362	Female	5	?missed diagnosis	NA	NA	NA	NA	NA				all non-coding and in cis	exclude	N	Y	Y	NA	N	N
ID424	Rare Diseases	Proband	FAM372	Female	3	?missed diagnosis	VWA1	HGNC:30910|NC00001.11:g.1435799-1435800ins|NM_022834.5:c.52_53insGCGCGGAGCG|NP_073745.2:p.(Ala18GlyfsTer81)	NA	NA	NA	het no parents	NA	LP	no second hit	exclude	N	N	NA	NA	N	N
ID425	Rare Diseases	Relative	FAM373	Male	4	?missed diagnosis	NA	NA	NA	NA	NA				no variants shared with affected sib	exclude	N	N	NA	Y	N	N
ID426	Rare Diseases	Relative	FAM374	Female	3	?missed diagnosis	COX14	HGNC:28216|NC000012.11:g.50120084-50120084del|NM_001257133.2:c.42del|NP_001244062.1:p.(Phe15SerfsTer5)	NA	NA	NA	het and in affected sib			no second hit	exclude	N	N	NA	N	N	N
ID435	Rare Diseases	Proband	FAM383	Female	3	?missed diagnosis	RNF168	HGNC:26661|NC00003.11:g.196472651T>A|NM_152617.4:c.884A>T|NP_689830.2:p.(Glu295Val)	HGNC:26661|NC00003.11:g.196472652C>G|NM_152617.4:c.883G>C|NP_689830.2:p.(Glu295Gln)	NA	NA	in cis	NA	VUS, VUS	NA	exclude	N	N	Y	NA	N	N
ID439	Rare Diseases	Proband	FAM387	Male	4	?missed diagnosis	GOT2	HGNC:4433|NC000016.11:g.58718637C>T|NM_001286220.2:c.358G>A|NP_001273149.1:p.(Gly120Arg)	NA	NA	NA	het from unaffected dad	NA	VUS	no second hit	exclude	N	N	NA	NA	N	N
ID440	Rare Diseases	Proband	FAM388	Female	2.5	?missed diagnosis	MED17	HGNC:2375|NC000011.11:g.93793766A>C|NM_004268.5:c.676A>C|NP_004259.3:p.(Lys226Gln)	HGNC:2375|NC000011.11:g.93793768G>T|NM_004268.5:c.678G>T|NP_004259.3:p.(Lys226Asn)	NA	NA	both het no parents but on same haplotype	NA,NA	VUS,VUS		exclude	N	N	Y	NA	N	N
ID444	Rare Diseases	Proband	FAM392	Female	5	?missed diagnosis	NA	NA	NA	NA	NA				all non-coding and common in callset	exclude	N	Y	NA	NA	Y	N
ID448	Rare Diseases	Proband	FAM396	Male	3	?missed diagnosis	NA	NA	NA	NA	NA	NA	NA	NA	no coding variants and all in cis	exclude	N	Y	Y	NA	N	N
ID449	Rare Diseases	Proband	FAM397	Male	5	?missed diagnosis	VARS1	HGNC:12651|NC00006.11:g.31779230G>A|NM_006295.3:c.3463C>T|NP_006286.1:p.(Gln1155Ter)	HGNC:12651|NC00006.11:g.31781054C>T|NM_006295.3:c.2614G>A|NP_006286.1:p.(Asp872Asn)	NA	NA	both het and absent from affected dad		LP, VUS		exclude	N	N	Y	Y	N	N
ID454	Rare Diseases	Proband	FAM402	Female	2	?missed diagnosis	CACNA1B	HGNC:1389|NC00009.11:g.137879061G>T|NM_000718.4:c.292G>T|NP_000709.1:p.(Glu98Ter)	NA	NA	NA	het and from unaffected mother	NA	Pathogenic	no second hit	exclude	N	N	NA	NA	N	N
ID457	Rare Diseases	Proband	FAM405	Male	3.5	?missed diagnosis	TMTC3	HGNC:26899|NC000012.11:g.88195583-88195586del|NM_001366574.1:c.2499_2502del|NP_001353503.1:p.(Glu834ArgfsTer7)	HGNC:26899|NC000012.11:g.88195587A>C|NM_001366574.1:c.2503A>C|NP_001353503.1:p.(Lys835Gln)	NA	NA	het in cis	NA	P, VUS	NA	exclude	N	N	Y	NA	N	N
ID46	Rare Diseases	Proband	Fam21	Female	3.5	?missed diagnosis	MID2	HGNC:7096|NC000023.11:g.107837539A>T|NM_001382751.1:c.-56-3131A>T	HGNC:7096|NC000023.11:g.107848771A>G|NM_001382751.1:c.661-5838A>G	NA	NA	both hom in unaffected dad		VUS, VUS		exclude	N	N	NA	Y	N	N
ID460	Rare Diseases	Proband	FAM408	Male	1	?missed diagnosis	NA	NA	NA	NA	NA	NA	NA	NA	no coding variants and all in cis	exclude	N	Y	Y	NA	N	N
ID462	Rare Diseases	Proband	FAM410	Female	5	?missed diagnosis	PINK1	HGNC:14581|NC00001.11:g.20652503G>A|NM_005216.5:c.1196C>T|NP_005207.3:p.(Thr399Met)	HGNC:2728|NC00001.11:g.20660961G>C	NA	NA	het and in cis		VUS, VUS		exclude	N	N	Y	NA	N	N
ID463	Rare Diseases	Proband	FAM411	Male	5	?missed diagnosis	GFM2	HGNC:29682|NC00005.11:g.74721782C>T	HGNC:29682|NC00005.11:g.74738526A>G|NM_001281302.2:c.1292T>C|NP_001268231.1:p.(Ile431Thr)	HGNC:29682|NC00005.11:g.74759397G>T|NM_001281302.2:c.274C>A|NP_001268231.1:p.(His92Asn)	NA	all het and in cis	NA, NA, B	VUS, VUS, B	in cis	exclude	N	N	Y	NA	N	N
ID464	Rare Diseases	Relative	FAM412	Male	3	?missed diagnosis	NA	NA	NA	NA	NA	het and hom in unaffected father	NA	VUS		exclude	N	N	NA	Y	Y	N
ID465	Rare Diseases	Relative	FAM413	Female	5	?missed diagnosis	NA	NA	NA	NA	NA				no variants segregating with affected sib	exclude	N	N	NA	Y	N	N
ID466	Rare Diseases	Proband	FAM414	Female	1	?missed diagnosis	HNRNPH2	HGNC:5042|NC000023.11:g.101412982G>A|NM_001032393.3:c.994G>A|NP_001027565.1:p.(Asp332Asn)	NA	NA	NA	het, absent from mum, no dad	NA	VUS	no second hit	exclude	N	N	NA	NA	N	N
ID467	Rare Diseases	Proband	FAM415	Male	2.5	?missed diagnosis	LARP7	HGNC:24912|NC00004.11:g.112646604C>T|NM_001267039.4:c.320C>T|NP_001253968.2:p.(Thr107Ile)	NA	NA	NA	het from unaffected dad	NA	VUS	no second hit	exclude	N	N	NA	NA	N	N
ID47	Rare Diseases	Relative	Fam21	Female	3.5	?missed diagnosis	MID2	HGNC:7096|NC000023.11:g.107837539A>T|NM_001382751.1:c.-56-3131A>T	HGNC:7096|NC000023.11:g.107848771A>G|NM_001382751.1:c.661-5838A>G	NA	NA	both hom in unaffected dad		VUS, VUS		exclude	N	N	NA	Y	N	N
ID471	Rare Diseases	Proband	FAM419	Male	1	?missed partial diagnosis	EGFR	HGNC:3236|NC00007.11:g.55152562T>G|NM_001346897.2:c.510T>G|NP_001333826.1:p.(Cys170Trp)	HGNC:3236|NC00007.11:g.55152564C>A|NM_001346897.2:c.512C>A|NP_001333826.1:p.(Ala171Asp)	NA	NA	in cis	NA	VUS, VUS	NA	exclude	N	N	Y	NA	N	N
ID474	Rare Diseases	Proband	FAM422	Female	5	?missed diagnosis	NA	NA	NA	NA	NA				no variants segregating with affected mother	exclude	N	N	NA	Y	N	N
ID477	Rare Diseases	Relative	FAM425	Female	5	?missed diagnosis	ATP2B3	HGNC:816|NC000023.11:g.153550073G>A|NM_001001344.3:c.1610G>A|NP_001001344.1:p.(Arg537His)	NA	NA	NA	both het but do not segregate	NA,NA	VUS,VUS		exclude	N	N	NA	Y	N	N
ID481	Rare Diseases	Relative	FAM429	Male	2.5	?missed diagnosis	NA	NA	NA	NA	NA				no variants shared with affected sib	exclude	N	N	NA	Y	N	N
ID483	Rare Diseases	Proband	FAM431	Male	1.5	?missed diagnosis	KIF14	HGNC:19181|NC00001.11:g.200565542T>C|NM_001305792.1:c.2316A>G|NP_001292721.1:p.(Ile772Met)	HGNC:19181|NC00001.11:g.200565543A>C|NM_001305792.1:c.2315T>G|NP_001292721.1:p.(Ile772Arg)	NA	NA	in cis	NA	VUS, VUS	NA	exclude	N	N	Y	NA	N	N
ID487	Rare Diseases	Proband	FAM435	Male	5	?missed diagnosis	COL6A2	HGNC:2212|NC000021.11:g.46129262C>G|NM_001849.4:c.2462-2692C>G	HGNC:2212|NC000021.11:g.46131995G>A	HGNC:2212|NC000021.11:g.46132092G>A	NA	all het no parents	NA, B/LB, LB	VUS,VUS,VUS		exclude	N	N	NA	NA	N	N
ID492	Rare Diseases	Proband	FAM440	Female	3	?missed diagnosis	NA	NA	NA	NA	NA	NA	NA	NA	no coding variants and all in cis	exclude	N	Y	Y	NA	N	N
ID493	Rare Diseases	Proband	FAM441	Female	5	?missed diagnosis	DES	HGNC:2770|NC00002.11:g.219420260G>A|NM_001382708.1:c.646G>A|NP_001369637.1:p.(Ala216Thr)	HGNC:2770|NC00002.11:g.219420261C>A|NM_001382708.1:c.647C>A|NP_001369637.1:p.(Ala216Glu)	NA	NA	in cis on same haplotype		VUS, VUS		exclude	N	N	Y	NA	N	N
ID495	Rare Diseases	Proband	FAM443	Female	3	?missed diagnosis	RBCK1	HGNC:15864|NC000020.11:g.420886C>T|NM_001323956.2:c.407+1155C>T	NA	NA	NA	het and absent from affected mum	NA	pathogenic	NA	exclude	N	N	NA	NA	N	N
ID498	Rare Diseases	Proband	FAM446	Male	1	?missed diagnosis	PAH	HGNC:8582|NC000012.11:g.102912888T>C|NM_000277.3:c.71A>G|NP_000268.1:p.(Tyr24Cys)	NA	NA	NA	het from unaffected mum	VUS	VUS	multiple non-coding second hits common in callset	exclude	N	Y	NA	NA	Y	N
ID499	Rare Diseases	Proband	FAM447	Male	3	?missed partial diagnosis	NEK2	HGNC:7745|NC00001.11:g.211670373C>T|NM_001204182.2:c.673G>A|NP_001191111.1:p.(Ala225Thr)	HGNC:7745|NC00001.11:g.211675400C>T|NM_001204182.2:c.80G>A|NP_001191111.1:p.(Arg27Lys)	NA	NA	in cis	NA	VUS, VUS	NA	exclude	N	N	Y	NA	N	N
ID5	Rare Diseases	Relative	Fam15	Female	3	?missed diagnosis	NA	NA	NA	NA	NA				all non-coding and common in callset	exclude	N	Y	NA		Y	N
ID5	Rare Diseases	Relative	Fam15	Female	4	?missed diagnosis	NDUFS4	HGNC:7711|NC00005.11:g.53646253A>C|NM_001318051.2:c.198A>C|NP_001304980.1:p.(Gly66%3D)	NA	NA	NA	hom but hom in unaffected mum	B	B		exclude	N	N	Y	NA	N	N
ID501	Rare Diseases	Proband	FAM449	Male	1	?missed partial diagnosis	NEK2	HGNC:7745|NC00001.11:g.211663509C>T|NM_001204182.2:c.1111+3597G>A	NA	NA	NA	het from unaffected dad	NA	VUS	no second hit	exclude	N	N	NA	NA	N	N
ID504	Rare Diseases	Proband	FAM452	Female	5	?missed diagnosis	NA	NA	NA	NA	NA				multiple non-coding variants unable to phase	exclude	N	Y	NA	NA	N	N
ID507	Rare Diseases	Proband	FAM455	Female	4.5	?missed diagnosis	NUP214	HGNC:8064|NC00009.11:g.131129411G>C|NM_001318324.2:c.526G>C|NP_001305253.1:p.(Val176Leu)	HGNC:8064|NC00009.11:g.131130783G>C|NM_001318324.2:c.610G>C|NP_001305253.1:p.(Gly204Arg)	NA	NA	in cis	NA	VUS, VUS	NA	exclude	N	N	Y	NA	N	N
ID508	Rare Diseases	Proband	FAM456	Male	3	?missed diagnosis	NA	NA	NA	NA	NA	NA	NA	NA	no coding variants and all common in callset	exclude	N	Y	NA	NA	Y	N
ID509	Rare Diseases	Proband	FAM457	Female	4.5	?missed diagnosis	NA	NA	NA	NA	NA	NA	NA	NA	no coding variants and all in cis	exclude	N	Y	Y	NA	N	N
ID511	Rare Diseases	Proband	FAM459	Female	5	?missed diagnosis	NA	NA	NA	NA	NA				no variants segregating with affected brother	exclude	N	N	NA	Y	N	N
ID514	Rare Diseases	Proband	FAM462	Male	2	?missed diagnosis	TMED1	HGNC:17291|NC000019.11:g.10829130G>A|NM_001005360.3:c.2153G>A|NP_001005360.1:p.(Arg718Gln)	NA	NA	NA	hom but hom in unaffected dad	NA	VUS	NA	exclude	N	N	N	Y	N	N
ID515	Rare Diseases	Proband	FAM463	Male	4	?missed diagnosis	ALG6	HGNC:23157|NC00001.11:g.63371029C>T|NM_013339.4:c.52C>T|NP_037471.2:p.(Arg18Ter)	NA	NA	NA	het no parents	VUS	LP	no second hit	exclude	N	N	NA	NA	N	N
ID519	Rare Diseases	Proband	FAM467	Female	4	?missed diagnosis	MYO3A	HGNC:7601|NC000010.11:g.26016900A>T|NM_001368265.1:c.585+4A>T	NA	NA	NA	het inherited from unaffected dad	VUS/LB	LP	no second hit	exclude	N	N	NA	NA	N	N
ID521	Rare Diseases	Proband	FAM469	Male	1.5	?missed diagnosis	STT3A	HGNC:6172|NC000011.11:g.125597064T>C|NM_001278503.2:c.94T>C|NP_001265432.1:p.(Ser32Pro)	HGNC:6172|NC000011.11:g.125597065C>T|NM_001278503.2:c.95C>T|NP_001265432.1:p.(Ser32Phe)	NA	NA	in cis	NA	VUS, VUS	NA	exclude	N	N	Y	NA	N	N
ID522	Rare Diseases	Proband	FAM470	Male	3	?missed diagnosis	PLEKHH1	HGNC:17733|NC000014.11:g.67593915A>G|NM_001363694.1:c.218T>C|NP_001350623.1:p.(Leu73Pro)	NA	NA	NA	het from unaffected dad	NA	VUS	no second hit	exclude	N	N	NA	NA	N	N
ID523	Rare Diseases	Proband	FAM471	Male	5	?missed diagnosis	DNAJC9	HGNC:19123|NC000010.11:g.73239327C>T	NA	NA	NA	het, absent from mum		VUS	no second hit	exclude	N	N	NA	NA	N	N
ID524	Rare Diseases	Relative	FAM472	Female	3	?missed partial diagnosis	NA	NA	NA	NA	NA				all variants in cis	exclude	N	N	Y	NA	N	N
ID528	Rare Diseases	Proband	FAM476	Male	5	?missed diagnosis	MFN2	HGNC:16877|NC00001.11:g.12001422C>T|NM_001127660.2:c.838C>T|NP_001121132.1:p.(Arg280Cys)	NA	NA	NA	het in unaffected father	LP	VUS	previously identified	exclude	Y	N	NA	NA	N	N
ID529	Rare Diseases	Proband	FAM477	Male	3.5	?missed diagnosis	ACY1	HGNC:177|NC00003.11:g.51986493-51986493del|NM_000666.3:c.517del|NP_000657.1:p.(Leu173TrpfsTer5)	HGNC:177|NC00003.11:g.51986499A>G|NM_000666.3:c.521A>G|NP_000657.1:p.(Asp174Gly)	NA	NA	het in cis	NA	LP, VUS	NA	exclude	N	N	Y	NA	N	N
ID535	Rare Diseases	Proband	FAM483	Female	1.5	?missed diagnosis	PYGM	HGNC:9726|NC000011.11:g.64758439G>A|NM_001164716.1:c.244-173C>T	HGNC:9726|NC000011.11:g.64753694G>T|NM_001164716.1:c.976-12C>A	HGNC:9726|NC000011.11:g.64753695A>T|NM_001164716.1:c.976-13T>A	NA	all het inherited from unaffected mother	NA	VUS, VUS, VUS	variants 2, 3 are non-coding and in cis	exclude	N	Y	Y	NA	N	N
ID536	Rare Diseases	Proband	FAM484	Female	1	?missed diagnosis	NA	NA	NA	NA	NA	NA	NA	NA	no coding variants and many in callset unable to phase	exclude	N	Y	NA	NA	Y	N
ID537	Rare Diseases	Proband	FAM485	Female	1	?missed diagnosis	NA	NA	NA	NA	NA	NA	NA	NA	no coding variants and many in callset unable to phase	exclude	N	Y	NA	NA	Y	N
ID54	Rare Diseases	Relative	Fam28	Male	1.5	?missed diagnosis	CDK10	HGNC:1770|NC000016.11:g.89686753T>G|NM_001098533.3:c.-133T>G	HGNC:1770|NC000016.11:g.89693315G>C|NM_001098533.3:c.314G>C|NP_001092003.2:p.(Cys105Ser)	HGNC:1770|NC000016.11:g.89695682G>A|NM_001098533.3:c.842G>A|NP_001092003.2:p.(Cys281Tyr)	NA	first and third variants from dad, second from mum, but no consistent with affected sib	NA	VUS, VUS, VUS	NA	exclude	N	N	N	Y	N	N
ID547	Rare Diseases	Proband	FAM495	Female	2	?missed diagnosis	ETHE1	HGNC:23287|NC000019.11:g.43526585G>A|NM_001320867.2:c.156C>T|NP_001307796.1:p.(Asp52%3D)	NA	NA	NA	het, no parents	NA	VUS	no coding variants	exclude	N	Y	NA	NA	N	N
ID549	Rare Diseases	Proband	FAM497	Female	1	?missed diagnosis	NA	NA	NA	NA	NA	NA	NA	NA	no coding variants and many in callset unable to phase	exclude	N	Y	NA	NA	Y	N
ID55	Rare Diseases	Proband	Fam28	Male	1.5	?missed diagnosis	CDK10	HGNC:1770|NC000016.11:g.89686753T>G|NM_001098533.3:c.-133T>G	HGNC:1770|NC000016.11:g.89693315G>C|NM_001098533.3:c.314G>C|NP_001092003.2:p.(Cys105Ser)	HGNC:1770|NC000016.11:g.89695682G>A|NM_001098533.3:c.842G>A|NP_001092003.2:p.(Cys281Tyr)	NA	first and third variants from dad, second from mum, but not consistent with affected sib	NA	VUS, VUS, VUS	NA	exclude	N	N	N	Y	N	N
ID553	Rare Diseases	Proband	FAM501	Male	1.5	?missed partial diagnosis	LIPA	HGNC:6617|NC000010.11:g.89215953A>T|NM_000235.4:c.951T>A|NP_000226.2:p.(Tyr317Ter)	HGNC:6617|NC000010.11:g.89215954T>A|NM_000235.4:c.950A>T|NP_000226.2:p.(Tyr317Phe)	NA	NA	in cis	NA	LP, VUS	NA	exclude	N	N	Y	NA	N	N
ID554	Rare Diseases	Proband	FAM502	Female	1	?missed diagnosis	OSGEP	HGNC:18028|NC000014.11:g.20447274C>T|NM_017807.4:c.974G>A|NP_060277.1:p.(Arg325Gln)	NA	NA	NA	het from unaffected mum	pathogenic	VUS	no second hit	exclude	N	N	NA	NA	N	N
ID555	Rare Diseases	Proband	FAM503	Female	5	?missed diagnosis	PHYH	HGNC:8940|NC000010.11:g.13295511T>G|NM_001037537.2:c.-71A>C	NA	NA	NA	hom, but het in affected sibling		VUS		exclude	N	N	NA	Y	N	N
ID557	Rare Diseases	Proband	FAM505	Female	1	?missed partial diagnosis	ABCD1	HGNC:61|NC000023.11:g.153725375C>T|NM_000033.4:c.109C>T|NP_000024.2:p.(Arg37Cys)	NA	NA	NA	hom but unaffected father is also hom	NA	NA	NA	exclude	N	N	N	Y	N	N
ID559	Rare Diseases	Proband	FAM507	Male	5	?missed diagnosis	MFSD2A	HGNC:25897|NC00001.11:g.39958740C>T|NM_001136493.3:c.307C>T|NP_001129965.1:p.(Arg103Ter)	NA	NA	NA	het, absent from mum		VUS	no second hit	exclude	N	N	NA	NA	N	N
ID56	Rare Diseases	Relative	Fam29	Female	4.5	?missed diagnosis	NA	NA	NA	NA	NA	NA	NA	NA	no coding variants	exclude	N	Y	NA	NA	N	N
ID560	Rare Diseases	Proband	FAM508	Female	5	?missed diagnosis	NA	NA	NA	NA	NA				all non-coding and in cis	exclude	N	Y	Y	NA	N	N
ID567	Rare Diseases	Proband	FAM515	Female	1	?missed diagnosis	NA	NA	NA	NA	NA	NA	NA	NA	no coding variants and all in cis	exclude	N	Y	Y	NA	N	N
ID57	Rare Diseases	Relative	Fam29	Male	4.5	?missed diagnosis	NA	NA	NA	NA	NA	NA	NA	NA	no coding variants	exclude	N	Y	NA	NA	N	N
ID572	Rare Diseases	Proband	FAM520	Female	2	?missed diagnosis	METTL23	HGNC:26988|NC000017.11:g.76733630C>A|NM_001080510.5:c.517C>A|NP_001073979.3:p.(Pro173Thr)	HGNC:26988|NC000017.11:g.76733634G>A|NM_001080510.5:c.521G>A|NP_001073979.3:p.(Gly174Glu)	NA	NA	both het in cis	NA	VUS, VUS	NA	exclude	N	N	Y	NA	N	N
ID574	Rare Diseases	Proband	FAM522	Male	1	?missed diagnosis	NA	NA	NA	NA	NA	NA	NA	NA	no coding variants and all in cis	exclude	N	Y	Y	NA	N	N
ID575	Rare Diseases	Proband	FAM523	Male	1.5	?missed diagnosis	ZBTB5	HGNC:23836|NC00009.11:g.37439512G>A	NA	NA	NA	hom but absent from affected sibling	NA	VUS	no coding variants	exclude	N	N	N	Y	N	N
ID587	Rare Diseases	Relative	FAM535	Male	3	?missed diagnosis	PKIG	HGNC:9019|NC000020.11:g.44623063C>T|NM_000022.4:c.622G>A|NP_000013.2:p.(Gly208Ser)	HGNC:186|NC000020.11:g.44626591C>T|NM_000022.4:c.227G>A|NP_000013.2:p.(Arg76Gln)	NA	NA	both het from unaffected mum		VUS, VUS		exclude	N	N	Y	NA	N	N
ID593	Rare Diseases	Proband	FAM541	Female	5	?missed diagnosis	C1QA	HGNC:1241|NC00001.11:g.22639291C>T	NA	NA	NA	het, absent from dad, no mum	P	Pathogenic	no second hit	exclude	N	N	NA	NA	N	N
ID595	Rare Diseases	Proband	FAM543	Female	4	?missed diagnosis	ADA2	HGNC:1839|NC000022.11:g.17209538C>G|NM_001282225.2:c.140G>C|NP_001269154.1:p.(Gly47Ala)	NA	NA	NA	het, no parents	P	VUS	no second hit	exclude	N	N	NA	NA	N	N
ID6	Rare Diseases	Proband	Fam19	Female	5	?missed diagnosis	NA	NA	NA	NA	NA				all non-coding and hom in unaffected parents	exclude	N	Y	NA	Y	N	N
ID6	Rare Diseases	Proband	Fam19	Female	5	?missed diagnosis	SLC16A1	HGNC:10922|NC00001.11:g.112917460T>C|NM_001166496.2:c.946A>G|NP_001159968.1:p.(Met316Val)	NA	NA	NA	het from unaffected mum		VUS	no second hit	exclude	N	N	NA	NA	N	N
ID60	Rare Diseases	Proband	Fam33	Male	3	?missed diagnosis	SLC26A1	HGNC:10993|NC00004.11:g.987029G>A	NA	NA	NA	hom, but absent from affected brother	NA	VUS	no coding variants	exclude	N	Y	N	Y	N	N
ID607	Rare Diseases	Proband	FAM555	Female	5	?missed diagnosis	ETHE1	HGNC:23287|NC000019.11:g.43506867G>A|NM_001320867.2:c.715C>T|NP_001307796.1:p.(Gln239Ter)	NA	NA	NA	het, from unaffected Mum		LP	no second hit	exclude	N	N	NA	NA	N	N
ID609	Rare Diseases	Proband	FAM557	Female	5	?missed diagnosis	NA	NA	NA	NA	NA				all variants non-coding and common in callset	exclude	N	Y	NA	NA	Y	N
ID61	Rare Diseases	Relative	Fam33	Male	5	?missed diagnosis	NA	NA	NA	NA	NA	NA	NA	NA	no coding variants that are not common within the callset	exclude	N	Y	NA	NA	Y	N
ID612	Rare Diseases	Proband	FAM560	Female	1	?missed diagnosis	NA	NA	NA	NA	NA	NA	NA	NA	no coding variants and all in cis	exclude	N	Y	Y	NA	N	N
ID615	Rare Diseases	Proband	FAM563	Male	3	?missed diagnosis	MYBPC3	HGNC:7551|NC000011.11:g.47329107G>C	NA	NA	NA	het in unaffected dad	NA	VUS	no second hit (all non coding and in cis)	exclude	N	Y	Y	NA	N	N
ID619	Rare Diseases	Proband	FAM567	Female	3	?missed diagnosis	METTL5	HGNC:25006|NC00002.11:g.169815527T>G|NM_001293186.2:c.491A>C|NP_001280115.1:p.(His164Pro)	NA	NA	NA	het from unaffected mum	NA	VUS	no second hit (non coding and in cis)	exclude	N	Y	Y	NA	N	N
ID620	Rare Diseases	Proband	FAM568	Female	1	?missed diagnosis	PCCB	HGNC:8654|NC00003.11:g.136256622-136256622del|NM_000532.5:c.371del|NP_000523.2:p.(Gln124ArgfsTer26)	NA	NA	NA	het from unaffected dad	NA	LP	no second hit, all non-coding and common in callset	exclude	N	Y	NA	NA	Y	N
ID621	Rare Diseases	Proband	FAM569	Male	4	?missed diagnosis	NDUFA11	HGNC:20371|NC000019.11:g.5896905C>A|NM_001193375.3:c.190G>T|NP_001180304.1:p.(Ala64Ser)	NA	NA	NA	het no parents	NA	VUS	no second hit	exclude	N	N	NA	NA	N	N
ID622	Rare Diseases	Proband	FAM570	Male	2	?missed diagnosis	TPK1	HGNC:17358|NC00007.11:g.144736254C>T|NM_001042482.2:c.115+29626G>A	NA	NA	NA	hom but only het in unaffected brother	NA	B	NA	exclude	N	N	N	Y	N	N
ID629	Rare Diseases	Relative	FAM577	Female	5	?missed diagnosis	NA	NA	NA	NA	NA				no variants shared with affected parent	exclude	N	N	NA	Y	N	N
ID630	Rare Diseases	Proband	FAM578	Female	4	?missed diagnosis	NA	NA	NA	NA	NA	NA	NA	NA	no coding variants and all in cis	exclude	N	Y	Y	NA	N	N
ID633	Rare Diseases	Proband	FAM581	Female	3	?missed diagnosis	CD40LG	HGNC:11935|NC000023.11:g.136659167-136659167del|NM_000074.3:c.539del|NP_000065.1:p.(Asn180IlefsTer11)	NA	NA	NA	het, no parents	NA	Pathogenic	no second hit	exclude	N	N	NA	NA	N	N
ID638	Rare Diseases	Proband	FAM586	Female	5	?missed diagnosis	TAF13	HGNC:11546|NC00001.11:g.109066230G>A|NM_005645.4:c.109C>T|NP_005636.1:p.(Arg37Ter)	NA	NA	NA	het from unaffected dad		VUS	no second hit	exclude	N	N	NA	NA	N	N
ID642	Rare Diseases	Relative	FAM590	Female	1	?missed diagnosis	NA	NA	NA	NA	NA				no variants shared with affected sib	exclude	N	N	NA	Y	N	N
ID646	Rare Diseases	Proband	FAM594	Female	1	?missed diagnosis	NA	NA	NA	NA	NA	NA	NA	NA	no coding variants and all common in callset	exclude	N	Y	NA	NA	Y	N
ID653	Rare Diseases	Proband	FAM601	Female	3	?missed diagnosis	LY6G6C	HGNC:13936|NC00006.11:g.31724205C>A	NA	NA	NA	het from unaffected dad	NA	VUS	no second hit	exclude	N	N	NA	NA	N	N
ID656	Rare Diseases	Proband	FAM604	Female	1	?missed diagnosis	ATP7A	HGNC:869|NC000023.11:g.77971713G>A|NM_000052.7:c.72G>A|NP_000043.4:p.(Trp24Ter)	HGNC:869|NC000023.11:g.77998525C>G|NM_000052.7:c.1384C>G|NP_000043.4:p.(Pro462Ala)	HGNC:869|NC000023.11:g.78012931A>G|NM_000052.7:c.2225A>G|NP_000043.4:p.(Lys742Arg)	NA	unaffected father has all 3 variants	NA	NA	NA	exclude	N	N	Y	NA	N	N
ID658	Rare Diseases	Proband	FAM606	Female	1	?missed diagnosis	UGP2	HGNC:12527|NC00002.11:g.63885773A>C|NM_001001521.2:c.727A>C|NP_001001521.1:p.(Asn243His)	HGNC:12527|NC00002.11:g.63885770-63885771ins|NM_001001521.2:c.724_725insGAT|NP_001001521.1:p.(Asp242delinsGlyTyr)	NA	NA	first two het and in cis	NA	VUS, P	NA	exclude	N	N	Y	NA	N	N
ID659	Rare Diseases	Proband	FAM607	Male	2	?missed diagnosis	ALG9	HGNC:15672|NC000011.11:g.111853725G>A|NM_001077690.1:c.713C>T|NP_001071158.1:p.(Ala238Val)	HGNC:15672|NC000011.11:g.111853726C>A|NM_001077690.1:c.712G>T|NP_001071158.1:p.(Ala238Ser)	NA	NA	in cis	NA	VUS, VUS	NA	exclude	N	N	Y	NA	N	N
ID66	Rare Diseases	Relative	Fam37	Male	3	?missed diagnosis	NA	NA	NA	NA	NA	NA	NA	NA	no coding variants that are not common within the callset	exclude	N	Y	NA	NA	Y	N
ID660	Rare Diseases	Proband	FAM608	Male	1	?missed diagnosis	PDHB	HGNC:8808|NC00003.11:g.58434157G>A	NA	NA	NA	het and from unaffected mother	NA	VUS	no coding variants	exclude	N	Y	NA	NA	N	N
ID661	Rare Diseases	Proband	FAM609	Male	5	?missed partial diagnosis	IGKC	HGNC:5716|NC00002.11:g.88857448G>T	NA	NA	NA	het no parents		VUS	no second hit	exclude	N	N	NA	NA	N	N
ID662	Rare Diseases	Proband	FAM610	Male	2	?missed partial diagnosis	EVC	HGNC:3497|NC00004.11:g.5753815C>A|NM_001306090.2:c.1346C>A|NP_001293019.1:p.(Thr449Lys)	NA	NA	NA	hom, no parents	B	Benign	NA	exclude	N	N	NA	NA	N	N
ID666	Rare Diseases	Proband	FAM614	Female	3	?missed diagnosis	CIB2	HGNC:24579|NC000015.11:g.78111165C>T|NM_001271888.2:c.69G>A|NP_001258817.1:p.(Arg23%3D)	NA	NA	NA	het, no parents	NA	VUS	no coding variants	exclude	N	Y	NA	NA	N	N
ID669	Rare Diseases	Proband	FAM617	Female	1.5	?missed diagnosis	PISD	HGNC:8999|NC000022.11:g.31648247G>A|NM_001326411.2:c.175C>T|NP_001313340.1:p.(Arg59Ter)	NA	NA	NA	het from unaffected mum	NA	LP	no second hit	exclude	N	N	NA	NA	N	N
ID67	Rare Diseases	Relative	Fam37	Male	3	?missed diagnosis	NA	NA	NA	NA	NA	NA	NA	NA	no coding variants that are not common within the callset	exclude	N	Y	NA	NA	Y	N
ID672	Rare Diseases	Proband	FAM620	Female	3	?missed diagnosis	NA	NA	NA	NA	NA	NA	NA	NA	all variants non-coding and common in callset	exclude	N	Y	NA	NA	Y	N
ID676	Rare Diseases	Proband	FAM624	Male	1	?missed diagnosis	AHR	HGNC:348|NC00007.11:g.17339836C>T|NM_001621.5:c.2011C>T|NP_001612.1:p.(Gln671Ter)	NA	NA	NA	de novo	NA	Pathogenic	multiple non-coding second hits common in callset	exclude	N	Y	NA	NA	Y	N
ID678	Rare Diseases	Proband	FAM626	Male	1	?missed diagnosis	COG4	HGNC:18620|NC000016.11:g.70517728C>A|NM_001195139.2:c.255G>T|NP_001182068.2:p.(Gln85His)	HGNC:18620|NC000016.11:g.70517729T>G|NM_001195139.2:c.254A>C|NP_001182068.2:p.(Gln85Pro)	NA	NA	all 3 hom in unaffected father	NA	VUS, VUS, VUS	NA	exclude	N	N	Y	Y	N	N
ID7	Rare Diseases	Proband	Fam20	Male	5	?missed diagnosis	NA	NA	NA	NA	NA	hom, but hom in unaffected mum		VUS		exclude	N	N	NA	Y	N	N
ID73	Rare Diseases	Proband	Fam41	Female	1	?missed diagnosis	NA	NA	NA	NA	NA	NA	NA	NA	no coding variants and none of the variant segregate with the affected brother	exclude	N	Y	NA	Y	N	N
ID74	Rare Diseases	Relative	Fam41	Male	1	?missed diagnosis	NA	NA	NA	NA	NA				no variants shared with affected sib	exclude	N	N	NA	Y	N	N
ID79	Rare Diseases	Proband	Fam48	Female	2.5	?missed diagnosis	VWA3B	HGNC:28385|NC00002.11:g.98290610T>A|NM_001345864.2:c.2116T>A|NP_001332793.1:p.(Phe706Ile)	NA	NA	NA	in cis	NA	P, VUS	NA	exclude	N	N	Y	NA	N	N
ID80	Rare Diseases	Relative	Fam48	Male	2.5	?missed diagnosis	VWA3B	HGNC:28385|NC00002.11:g.98290610T>A|NM_001345864.2:c.2116T>A|NP_001332793.1:p.(Phe706Ile)	NA	NA	NA	in cis	NA	P, VUS	NA	exclude	N	N	Y	NA	N	N
ID86	Rare Diseases	Relative	Fam50	Male	5	?missed diagnosis	NA	NA	NA	NA	NA	het and inherited from affected Dad. Also in affected sib.	B	both VUS		exclude	N	N	NA	N	N	N
ID93	Rare Diseases	Relative	Fam54	Male	2.5	?missed diagnosis	OAT	HGNC:8091|NC000010.11:g.124402930G>C|NM_000274.4:c.897C>G|NP_000265.1:p.(Tyr299Ter)	NA	NA	NA	het from unaffected mother and also het in affected sib	P	Pathogenic	no second hit	exclude	N	N	NA	N	N	N
ID94	Rare Diseases	Proband	Fam54	Female	2.5	?missed diagnosis	OAT	HGNC:8091|NC000010.11:g.124402930G>C|NM_000274.4:c.897C>G|NP_000265.1:p.(Tyr299Ter)	NA	NA	NA	het from unaffected mother and also het in affected sib	P	Pathogenic	no second hit	exclude	N	N	NA	N	N	N

## Sheet: Closed cases
fake ID	programme	participant_type	fake_fam_id	sex	GenePy_rank	comments	gene	variant1	variant2	variant3	variant4	phase	clinVar	ACMG	other_comments	Priority	Previously identified	At least one non coding?	In cis?	Does not segregate	Common in callset	no second hit
ID141	Rare Diseases	Relative	Fam90	Female	1.5	?missed diagnosis										closed	N	N	NA	NA	N	N
ID142	Rare Diseases	Relative	Fam90	Female	1.5	?missed diagnosis										closed	N	N	NA	NA	N	N
ID148	Rare Diseases	Relative	FAM96	Male	3	?missed diagnosis										closed	N	N	NA	NA	N	N
ID195	Rare Diseases	Relative	FAM143	Female	2	?missed diagnosis										closed	N	N	NA	NA	N	N
ID240	Rare Diseases	Relative	FAM188	Female	1	?missed diagnosis										closed	N	N	NA	NA	N	N
ID281	Rare Diseases	Proband	FAM229	Male	5	?missed diagnosis										closed	N	N	NA	NA	N	N
ID285	Rare Diseases	Relative	FAM233	Female	4.5	?missed diagnosis										closed	N	N	NA	NA	N	N
ID352	Rare Diseases	Relative	FAM300	Female	4.5	?missed diagnosis										closed	N	N	NA	NA	N	N
ID387	Rare Diseases	Proband	FAM335	Female	2	?missed diagnosis										closed	N	N	NA	NA	N	N
ID413	Rare Diseases	Proband	FAM361	Female	5	?missed diagnosis										closed	N	N	NA	NA	N	N
ID500	Rare Diseases	Proband	FAM448	Male	5	?missed diagnosis										closed	N	N	NA	NA	N	N
ID526	Rare Diseases	Relative	FAM474	Female	1.5	?missed diagnosis										closed	N	N	NA	NA	N	N
ID561	Rare Diseases	Proband	FAM509	Female	1	?missed diagnosis										closed	N	N	NA	NA	N	N
